# Supplementary material for: Effect of acute exposure of Hg on physiological parameters and transcriptome expression in silkworms (Bombyx mori)
Source: Front Vet Sci. 2024 Jun 11;11:1405541. doi: 10.3389/fvets.2024.1405541 (PMC11196819; doi:10.3389/fvets.2024.1405541)
Supplement: Supplementary file 1 [file Table_1.XLSX]

## Sheet: Table S1
Table S1. The list of primer sequences used for qRT-PCR in the present study.
Gene ID	Gene name	Sequence(5’ to 3’)	Length of product(bp)
100126560	CYP4m5	F : CGCAAGTCGCTGGGATGG	153bp
		R : TCCCCAAGCCACGGCTTC
732992	GSTz2	F : GAGTACAGAGCCATCAATCCAGCG	125bp
		R : GGCATGAGTTTCGGTTCAGGTCT
101739741	UGT42B1	F : AAGTCGGCGGCTATCACGTT	80bp
		R : TCCATGTTCAGCTTCATCAACGA
692972	RpL7Ae	F : CGCGGCATTGTAAACATGG	138bp
		R : CGCGCCTTTACGAAGTTGCT
110385087	LOC110385087	F : CGCTGATGTCGGACCAGTTCT	137bp
		R : AGTCCAGTCCGAACGACGGT
692436	Hsc70-4	F : ATGCCGCCAAGAACCAGGT	108bp
		R : GCTTCATGTCGGCTTGCACAGT
692776	ace2	F : GCCCCACTAACTACTTCGCCG	109bp
		R : ACGCCCATCCATTCTCCCC
101735775	LOC101735775	F : GCCTATTTAAACATCGTACGCGAC	116bp
		R: GCGCTTATCGTTTGGGCAAAG
692756	EcR	F : ACCACCATTGTCGGCGAATC	118bp
		R:ATCCGACTGCCAAGTCTGCG
100500760	cce-6	F : ACCCGTAGGCGCCAGAAGAT	105bp
		R : GCGTTTGACGGTAATACTGCCG
NM_001098282	RP49	F: TGCTCCCAAATGGATTCCGTAAG	131bp
		R:CACGATCAGCTTCCGCTTCTTC

## Sheet: Table S2
Table S2 The body weight change trend of B. mori larvae after day 1, day 2, day 3, day 4, day 5, and day 6 exposure to mercury.
Treatment	Day1		Day2		Day3		Day4		Day5		Day6
	Mean	SD	Mean	SD	Mean	SD	Mean	SD	Mean	SD	Mean	SD
Control	0.3856	0.00996042	0.521067	0.00698737	0.7275	0.0252719	0.988033	0.0294036	1.139	0.0359843	1.32147	0.0531295
20mg/L	0.392567	0.020051	0.5476	0.0282193	0.749233	0.0277547	1.03317	0.0399933	1.29973	0.021379	1.4398	0.025509
40mg/L	0.394667	0.00975773	0.545033	0.00557704	0.758767	0.00907983	1.04887	0.025501	1.30007	0.0741168	1.464	0.0272875
60mg/L	0.3943	0.016646	0.527367	0.0184348	0.7222	0.0423142	0.971467	0.0737476	1.2222	0.0878934	1.3724	0.0756433
80mg/L	0.376733	0.0180267	0.501267	0.0241167	0.6674	0.0375697	0.812233	0.074652	0.937233	0.0938152	1.06783	0.12239
100mg/L	0.376	0.00915369	0.4741	0.0212789	0.5819	0.0195302	0.6563	0.0217184	0.684433	0.0104543	0.700167	0.00768462
Notes: Values in each group represent the mean ± SD (n=3). p-values represent the difference between control and those exposure groups as determined by student’s t-test.

## Sheet: Table S3
Table S3 Statistical analysis of the transcriptome sequence data.
sample	raw_reads	clean_reads	clean_bases	error_rate	Q20	Q30	GC_pct
CK_FB_1	45740174	45404462	6.81G	0.03	97.87	93.84	45.78
CK_FB_2	48568378	48173058	7.23G	0.03	97.87	93.89	45.67
CK_FB_3	46931344	46573788	6.99G	0.03	97.53	93.18	45.39
CK_MG_1	46162134	45770690	6.87G	0.03	97.62	93.41	47.55
CK_MG_2	44137916	43726080	6.56G	0.03	97.43	93.08	46.84
CK_MG_3	47077830	46541414	6.98G	0.03	97.68	93.54	46.12
Hg_FB_1	46693840	46215992	6.93G	0.03	97.54	93.2	44.36
Hg_FB_2	47442960	46989344	7.05G	0.03	97.59	93.31	44.23
Hg_FB_3	46033768	45571510	6.84G	0.03	97.44	93	44.48
Hg_MG_1	48060818	47611070	7.14G	0.03	97.62	93.49	47.04
Hg_MG_2	45503946	45096512	6.76G	0.03	97.38	92.92	46.23
Hg_MG_3	44426868	44012880	6.6G	0.03	97.75	93.73	46.97

## Sheet: Table S4
Table S4. List of the DEGs comparison in Hg_MG vs CK_MG group.
gene_id	Hg_MG_1	Hg_MG_2	Hg_MG_3	CK_MG_1	CK_MG_2	CK_MG_3	Hg_MG	CK_MG	log2FoldChange	pvalue	padj	gene_name	gene_chr	gene_start	gene_end	gene_strand	gene_length	gene_biotype	gene_description	tf_family
101744459	137.225	94.757	143.505	9531.37	10694.6	8267.35	125.162	9497.78	-6.25132	2.01731e-258	2.2366e-254	LOC101744459	NC_051363.1	2049568	2066829	+	1652	protein_coding	synaptic vesicle 2-related protein	MFS_1
105841933	12.2888	18.9514	12.939	4733.58	7413.29	7049.71	14.7264	6398.86	-8.74972	1.36457e-195	7.56451e-192	LOC105841933	NC_051370.1	10492287	10507671	+	2793	protein_coding	uncharacterized LOC105841933	-
101746215	192.524	147.821	294.068	5209.14	5435.57	5607.43	211.471	5417.38	-4.68452	2.67701e-109	9.89334e-106	LOC101746215	NC_051362.1	2690225	2691357	+	978	protein_coding	uncharacterized LOC101746215	-
101742383	901.177	839.547	1103.34	10188.5	12041.9	9111.74	948.023	10447.4	-3.46295	7.1327e-104	1.97701e-100	LOC101742383	NC_051362.1	17144914	17146521	+	1568	protein_coding	alpha-crystallin B chain%2C transcript variant X2	-
100036579	71.6845	71.0678	69.4002	1263.16	1740.08	2106.61	70.7175	1703.28	-4.58992	1.27945e-97	2.83704e-94	Cyp9a20	NC_051374.1	15963345	15975434	-	1596	protein_coding	cytochrome P450 9a20	p450
101739447	964.669	1483.89	1729.12	41.1354	78.5656	55.069	1392.56	58.2567	4.57831	1.60616e-67	2.96792e-64	LOC101739447	NC_051377.1	6793662	6796047	-	713	protein_coding	uncharacterized LOC101739447	-
751838	714.797	761.846	695.178	4482.75	4946.72	3604.84	723.941	4344.77	-2.58483	4.92596e-65	7.80202e-62	Gogat	NC_051379.1	2909991	2977517	-	8478	protein_coding	glutamate synthase%2C transcript variant X1	-
100313492	38.9145	50.2212	36.4645	1235.06	1678	763.974	41.8667	1225.68	-4.86576	2.14623e-64	2.97441e-61	Ugt3	NC_051364.1	9746498	9765652	+	2674	protein_coding	UDP-glucosyltransferase protein 3%2C transcript variant X1	UDPGT
101744463	103.431	95.7046	125.861	726.39	805.054	791.071	108.332	774.172	-2.84313	1.33738e-61	1.64751e-58	LOC101744463	NC_051381.1	12106977	12110391	-	3415	protein_coding	protein phosphatase 1 regulatory subunit 3C	-
692575	84283.6	91098.5	113052	19193.2	19831.5	18423.7	96144.6	19149.4	2.3279	2.43202e-61	2.69638e-58	ACBP-like	NC_051367.1	15313740	15322299	-	382	protein_coding	acyl-CoA binding protein-like	-
692595	945.212	1041.38	879.853	3867.73	4448.17	4499.93	955.482	4271.94	-2.15994	3.71055e-60	3.73989e-57	E75	NC_051367.1	7661786	7787317	-	3532	protein_coding	nuclear hormone receptor E75%2C transcript variant C	zf-C4
101738603	3367.13	2711.95	2717.19	624.054	573.238	576.04	2932.09	591.11	2.31072	1.12519e-59	1.03958e-56	LOC101738603	NC_051378.1	13892061	13908883	+	2199	protein_coding	myogenesis-regulating glycosidase%2C transcript variant X2	Glyco_hydro_31
101746161	405.53	253.949	297.597	2709.92	2310.41	2363.6	319.025	2461.31	-2.94796	5.0029e-58	4.2667e-55	LOC101746161	NC_051379.1	4215049	4244255	-	1913	protein_coding	aminoacylase-1%2C transcript variant X1	Peptidase_M20
101736414	263.185	203.728	187.028	2595.54	3701.31	5919.48	217.98	4072.11	-4.22296	5.47379e-58	4.33485e-55	LOC101736414	NC_051369.1	9153531	9156629	+	1363	protein_coding	trypsin%2C alkaline C	Trypsin
101736497	26902.2	23523.4	24622.9	6877.63	5794.45	6657.23	25016.2	6443.11	1.95702	9.75536e-56	7.21051e-53	LOC101736497	NC_051383.1	2540984	2543699	+	1584	protein_coding	myrosinase 1	Glyco_hydro_1
rna-NC_002355.1:7618..8992	2730.16	2545.17	2744.25	14923.1	20047.8	25957.6	2673.19	20309.5	-2.92561	6.8596e-54	4.75327e-51	-	NC_002355.1	7618	8992	-	1375	-	l-rRNA	-
101735439	150.538	142.136	161.15	824.714	1174.6	996.487	151.274	998.602	-2.72458	1.95139e-50	1.27265e-47	LOC101735439	NC_051358.1	16045484	16062884	+	2923	protein_coding	phytanoyl-CoA dioxygenase domain-containing protein 1	-
101735836	1810.55	1121.92	1278.61	157.518	91.1748	102.271	1403.69	116.988	3.58691	4.04482e-50	2.49139e-47	LOC101735836	NC_051370.1	1363418	1365819	+	1815	protein_coding	bile salt-activated lipase	COesterase
100862804	1834.1	1362.61	2119.65	12431.9	10664.5	9943.89	1772.12	11013.5	-2.63625	8.79821e-50	5.13399e-47	UGT33D6	NC_051385.1	9266476	9273359	+	1548	protein_coding	UDP-glycosyltransferase UGT33D6	UDPGT
101735472	30.7219	23.6893	62.3425	787.592	603.306	626.738	38.9179	672.545	-4.13243	1.14473e-48	6.34579e-46	LOC101735472	NC_051375.1	8370732	8379609	-	983	protein_coding	collagenase	Trypsin
101736859	40.9626	34.1125	44.6984	747.46	774.986	423.07	39.9245	648.505	-4.02637	1.7207e-48	9.08449e-46	LOC101736859	NC_051365.1	11022139	11075194	+	3754	protein_coding	beta-glucuronidase%2C transcript variant X1	-
101746398	1535.07	1165.51	1382.12	6556.58	8339.59	6291.86	1360.9	7062.67	-2.37587	3.23381e-48	1.62969e-45	LOC101746398	NC_051362.1	12729372	12738019	+	2277	protein_coding	5'-deoxynucleotidase HDDC2%2C transcript variant X3	-
100145905	7645.67	6797.87	9529	1839.05	1768.21	1664.31	7990.84	1757.19	2.18504	1.20169e-46	5.79268e-44	Suc1	NC_051374.1	148014	149552	+	1539	protein_coding	beta-fructofuranosidase	-
692422	9876.08	6530.65	7644.6	51893.8	54038.5	39254.6	8017.11	48395.6	-2.59373	1.27415e-44	5.88602e-42	p27K	NC_051379.1	4794229	4803068	-	824	protein_coding	27 kDa glycoprotein	-
101743250	3823.86	3507.9	6246.01	570.879	586.817	619.745	4525.93	592.48	2.93298	3.68672e-44	1.63499e-41	LOC101743250	NC_051377.1	2126250	2160004	+	3497	protein_coding	facilitated trehalose transporter Tret1-like	Sugar_tr
692895	54.2754	30.3222	69.4002	530.747	586.817	507.859	51.3326	541.807	-3.41456	6.38533e-43	2.72285e-40	CSP6	NC_051376.1	7875162	7877171	-	1097	protein_coding	chemosensory protein 6%2C transcript variant X1	-
100500755	2108.55	1374.92	1680.9	9423.01	8308.55	8154.59	1721.46	8628.72	-2.32565	8.05156e-43	3.30621e-40	UGT10287A	NC_051364.1	9695288	9712893	+	1926	protein_coding	UDP-glucosyltransferase%2C transcript variant X1	UDPGT
101742524	1176.65	843.338	1051.59	4658.33	4874.94	4055.88	1023.86	4529.72	-2.14579	4.53327e-42	1.79501e-39	LOC101742524	NC_051383.1	9788014	9816131	+	2289	protein_coding	zinc transporter ZIP13 homolog	-
101737657	198.669	122.237	122.332	1149.78	1044.63	916.069	147.746	1036.83	-2.80962	1.08067e-40	4.13153e-38	LOC101737657	NC_051374.1	12479997	12500612	-	2890	protein_coding	multiple inositol polyphosphate phosphatase 1%2C transcript variant X1	Acid_phosphat_A
101746137	4211.98	3516.43	4209.88	1176.87	943.757	1069.91	3979.43	1063.51	1.90366	1.93932e-40	7.1671e-38	LOC101746137	NC_051366.1	7757062	7765125	+	1653	protein_coding	putative serine protease K12H4.7%2C transcript variant X2	Peptidase_S28
100301511	57222.7	55828.9	94041.9	12070.7	11071	10876.6	69031.2	11339.4	2.60589	2.9887e-39	1.06889e-36	LOC100301511	NC_051377.1	6755365	6762022	-	1042	protein_coding	uncharacterized LOC100301511	-
100141446	7.16845	5.68542	4.7051	269.888	210.478	330.414	5.85299	270.26	-5.52053	1.58836e-38	5.50318e-36	GSTe3	NC_051379.1	11428304	11470884	+	1173	protein_coding	glutathione S-transferase epsilon 3%2C transcript variant X3	GST_C
101736660	99.3343	178.143	139.977	901.968	1009.71	836.525	139.151	916.069	-2.71657	2.07964e-38	6.98697e-36	LOC101736660	NC_051381.1	14665471	14687261	-	1869	protein_coding	uncharacterized LOC101736660%2C transcript variant X2	-
101744205	3697.9	3035.07	3541.76	1114.67	1065.97	1058.55	3424.91	1079.73	1.66534	3.18721e-38	1.03931e-35	LOC101744205	NC_051368.1	2884483	2979627	-	10797	protein_coding	la-related protein 1%2C transcript variant X3	-
100134928	800.819	620.658	836.331	3346.01	2794.41	3562.01	752.603	3234.14	-2.10447	4.66388e-38	1.47738e-35	LOC100134928	NC_051362.1	6493799	6499455	+	498	protein_coding	antennal binding protein	-
101742160	442.396	439.673	409.343	1688.56	2605.27	2039.3	430.471	2111.04	-2.29358	5.28729e-38	1.62834e-35	LOC101742160	NC_051382.1	11821901	11866160	+	4076	protein_coding	steroid hormone receptor ERR1%2C transcript variant X5	zf-C4
101741834	4.09626	5.68542	3.52882	230.759	246.366	271.849	4.43683	249.658	-5.79374	1.40953e-37	4.22364e-35	LOC101741834	NC_051362.1	2706010	2708035	+	1809	protein_coding	glycine-rich cell wall structural protein	-
100862821	4.09626	6.63299	3.52882	376.238	242.486	247.374	4.75269	288.699	-5.89753	1.49838e-37	4.37173e-35	UGT46A2	NC_051369.1	3194389	3208469	-	1578	protein_coding	UDP-glycosyltransferase UGT46A2	UDPGT
100862824	245.776	213.203	176.441	10.033	5.81967	6.99289	211.807	7.61519	4.80614	4.833e-37	1.37393e-34	UGT48C1	NC_051367.1	17332568	17337789	-	1890	protein_coding	UDP-glycosyltransferase UGT48C1	UDPGT
101743302	47.107	57.8018	45.8747	335.103	555.779	463.279	50.2612	451.387	-3.16283	9.58588e-37	2.65697e-34	LOC101743302	NC_051382.1	3750003	3755316	+	2916	protein_coding	protein distal antenna	CENP-B_N
101735801	72.7086	72.9629	114.099	506.667	542.199	621.493	86.59	556.787	-2.69395	3.5944e-36	9.71978e-34	LOC101735801	NC_051361.1	7129734	7141870	-	1565	protein_coding	retinol-binding protein pinta%2C transcript variant X2	-
101743755	5907.83	5215.43	6314.24	16234.4	16024.5	16846.8	5812.5	16368.5	-1.49387	1.22337e-35	3.2294e-33	LOC101743755	NC_051358.1	14245296	14264652	+	3071	protein_coding	D-3-phosphoglycerate dehydrogenase	2-Hacid_dh_C
101743589	3665.13	3394.2	3101.83	10088.2	14374.6	13088.9	3387.05	12517.2	-1.88574	1.17117e-32	3.01972e-30	LOC101743589	NC_051366.1	5715307	5724933	+	1796	protein_coding	alanine--glyoxylate aminotransferase 2-like	Aminotran_3
101745131	8426.01	6973.17	7457.58	2287.53	1509.23	1664.31	7618.92	1820.36	2.06555	2.67678e-32	6.74488e-30	LOC101745131	NC_051380.1	21144706	21153749	-	1662	protein_coding	23 kDa integral membrane protein%2C transcript variant X2	Tetraspannin
100500757	372.76	358.182	386.994	1371.51	1207.58	1101.38	372.645	1226.83	-1.71937	4.23777e-32	1.04409e-29	UGT10289B	NC_051364.1	9764806	9775709	+	1638	protein_coding	UDP-glucosyltransferase	UDPGT
101739963	172.043	137.398	205.848	816.688	1219.22	1468.51	171.763	1168.14	-2.76911	4.83668e-32	1.16575e-29	LOC101739963	NC_051380.1	713855	730054	-	1271	protein_coding	protein takeout%2C transcript variant X3	-
101737295	181.259	219.836	227.021	7.02311	1.93989	0.874112	209.372	3.27904	6.04588	1.22245e-31	2.88368e-29	LOC101737295	NC_051365.1	423138	439504	-	1494	protein_coding	putative inorganic phosphate cotransporter	MFS_1
101736818	5056.83	6703.11	4409.85	1301.28	928.237	1218.51	5389.93	1149.34	2.22959	1.58431e-31	3.65943e-29	LOC101736818	NC_051368.1	12268415	12282637	-	1838	protein_coding	purine nucleoside phosphorylase%2C transcript variant X2	-
101735381	121.864	164.877	155.268	740.437	677.022	576.04	147.336	664.499	-2.17245	2.28583e-31	5.17204e-29	LOC101735381	NC_051363.1	15343229	15359471	+	1665	protein_coding	THAP domain-containing protein 5%2C transcript variant X4	-
101735354	600.102	524.954	595.195	1553.11	1659.58	1763.96	573.417	1658.88	-1.53353	5.32862e-31	1.18157e-28	LOC101735354	NC_051368.1	13576495	13602905	+	2252	protein_coding	methanethiol oxidase%2C transcript variant X1	-
692881	39.9385	24.6368	44.6984	277.915	258.005	282.338	36.4246	272.753	-2.91827	5.64593e-31	1.22738e-28	LOC692881	NC_051376.1	10456651	10487962	-	1892	protein_coding	alpha-N-acetylgalactosaminidase	-
101746043	1309.78	1331.34	1166.86	398.311	386.038	451.916	1269.33	412.088	1.62267	5.93222e-31	1.26482e-28	LOC101746043	NC_051365.1	346785	363898	-	1772	protein_coding	putative inorganic phosphate cotransporter	MFS_1
101745881	61.4439	62.5396	81.1629	368.212	602.336	445.797	68.3821	472.115	-2.79248	6.79903e-31	1.42228e-28	LOC101745881	NC_051368.1	10602435	10670450	+	3838	protein_coding	glycogen-binding subunit 76A%2C transcript variant X4	-
692964	6786.48	6365.78	8480.94	21434.5	23487.2	21904.4	7211.06	22275.4	-1.62733	1.82629e-30	3.74964e-28	Psat1	NC_051366.1	9858076	9863875	+	1332	protein_coding	phosphoserine aminotransferase	Aminotran_5
101746331	254.992	387.556	539.91	45.1486	38.7978	35.8386	394.153	39.9283	3.30428	2.62121e-29	5.28387e-27	LOC101746331	NC_051365.1	455876	477900	-	1612	protein_coding	putative inorganic phosphate cotransporter	MFS_1
692508	121.864	115.604	189.38	868.859	930.177	651.213	142.282	816.75	-2.52624	4.21226e-29	8.33953e-27	Cb10	NC_051362.1	10004047	10009584	+	3660	protein_coding	wing disc-specific protein	-
101745758	178.187	187.619	136.448	1172.86	745.888	799.812	167.418	906.187	-2.4331	4.68108e-29	9.10511e-27	LOC101745758	NC_051363.1	1634908	1646214	-	2133	protein_coding	putative transporter svop-1%2C transcript variant X1	Sugar_tr
101739926	17.4091	11.3708	19.9967	184.608	162.951	177.445	16.2589	175.001	-3.44535	2.46722e-28	4.71622e-26	LOC101739926	NC_051372.1	4252973	4263839	-	905	protein_coding	protein obstructor-E	CBM_14
101744557	9077.31	9021.82	10258.3	21898.1	25249.6	24197.2	9452.47	23781.6	-1.33117	2.54197e-28	4.77676e-26	LOC101744557	NC_051365.1	12509044	12538060	-	2791	protein_coding	phosphoserine phosphatase%2C transcript variant X1	Hydrolase
778468	4305.17	5469.38	5883.72	19301.5	15385.3	17227.9	5219.42	17304.9	-1.72929	2.68186e-28	4.95562e-26	LOC778468	NC_051376.1	9393631	9400531	+	954	protein_coding	heat shock protein 1	-
100302605	76.8049	51.1688	65.8713	360.185	333.661	312.058	64.615	335.301	-2.37865	3.38992e-28	6.16132e-26	LOC100302605	NC_051360.1	10220583	10221805	+	1223	protein_coding	enhancer of split mgamma	Hairy_orange
692534	2584.74	2516.75	2872.46	7395.34	6265.85	6918.59	2657.98	6859.93	-1.36811	7.70951e-28	1.37863e-25	Hsp21.4	NC_051370.1	8519175	8526583	+	1486	protein_coding	heat shock protein hsp21.4%2C transcript variant X1	-
101742329	211.981	175.3	287.011	23.0759	18.429	8.74112	224.764	16.7487	3.75959	1.25852e-27	2.21479e-25	LOC101742329	NC_051364.1	1344436	1359673	+	909	protein_coding	trypsin%2C alkaline C	Trypsin
101736355	947.26	855.656	749.287	174.574	112.514	73.4254	850.734	120.171	2.82791	1.32868e-27	2.30173e-25	LOC101736355	NC_051381.1	315952	343277	+	1726	protein_coding	putative serine protease K12H4.7%2C transcript variant X2	Peptidase_S28
100272181	115895	131415	182386	32367.5	32870.5	40953.9	143232	35397.3	2.01663	1.38325e-27	2.3594e-25	Bm122	NC_051377.1	6802593	6806541	-	1057	protein_coding	uncharacterized LOC100272181%2C transcript variant X1	-
101744119	8519.2	6729.64	7833.98	2424.98	2147.46	1601.37	7694.27	2057.94	1.90284	1.53238e-27	2.57416e-25	LOC101744119	NC_051374.1	6029895	6065698	+	1974	protein_coding	putative inorganic phosphate cotransporter%2C transcript variant X2	MFS_1
101736055	1445.98	1288.7	1517.39	3821.58	4699.38	3804.13	1417.36	4108.36	-1.53573	2.33048e-27	3.85642e-25	LOC101736055	NC_051361.1	7158621	7168279	-	1264	protein_coding	alpha-tocopherol transfer protein-like%2C transcript variant X1	-
101743490	63.492	67.2775	62.3425	311.024	451.994	319.925	64.3707	360.981	-2.48581	3.40251e-27	5.54759e-25	LOC101743490	NC_051367.1	11537556	11542973	-	1738	protein_coding	putative alpha-L-fucosidase%2C transcript variant X1	Alpha_L_fucos
105841453	282.642	524.954	195.261	24.0792	9.69945	17.4822	334.286	17.087	4.29405	4.18491e-27	6.72436e-25	LOC105841453	NC_051358.1	19692751	19742049	-	4602	protein_coding	proton-coupled amino acid transporter 1%2C transcript variant X1	Aa_trans
101739106	77.8289	98.5473	97.6307	516.7	379.249	402.091	91.3357	432.68	-2.24407	8.14999e-27	1.29084e-24	LOC101739106	NC_051382.1	10047160	10058862	+	3417	protein_coding	dual specificity protein kinase KNS1%2C transcript variant X1	Pkinase
101744890	15598.6	11389.8	14669.3	41766.4	38750.3	43063.1	13885.9	41193.3	-1.56884	1.1228e-26	1.73914e-24	LOC101744890	NC_051366.1	7059961	7069085	+	2196	protein_coding	sphingomyelin phosphodiesterase 1	Metallophos
101744514	2175.11	1615.61	1517.39	5556.28	5755.65	5774.38	1769.37	5695.44	-1.68636	1.12941e-26	1.73914e-24	LOC101744514	NC_051372.1	9228995	9271835	-	5790	protein_coding	multidrug resistance-associated protein 4%2C transcript variant X2	ABC_membrane
101738589	799.795	660.456	819.863	168.555	159.071	229.891	760.038	185.839	2.02904	1.45265e-26	2.20624e-24	LOC101738589	NC_051374.1	13132905	13168328	+	2914	protein_coding	alkyldihydroxyacetonephosphate synthase	FAD_binding_4
101736096	6.14439	1.89514	1.17627	250.825	156.161	169.578	3.07193	192.188	-5.94527	1.94304e-26	2.91115e-24	LOC101736096	NC_051377.1	30017	53661	-	1829	protein_coding	solute carrier family 2%2C facilitated glucose transporter member 6	Sugar_tr
105841986	506.912	567.595	450.513	1447.76	2021.37	1854.86	508.34	1774.66	-1.80268	3.25735e-26	4.81522e-24	LOC105841986	NC_051375.1	10030908	10053961	+	6134	protein_coding	uncharacterized LOC105841986%2C transcript variant X2	Trypsin
692907	33.7941	56.8542	52.9323	316.04	856.461	510.481	47.8602	560.994	-3.55126	7.63202e-26	1.11337e-23	LOC692907	NC_051361.1	1155422	1185063	-	3440	protein_coding	stathmin	-
101746634	132.104	134.555	161.15	480.581	468.483	500.866	142.603	483.31	-1.7646	1.41428e-25	2.03638e-23	LOC101746634	NC_051378.1	5724275	5752144	+	2580	protein_coding	alpha-tocopherol transfer protein-like%2C transcript variant X2	-
101745620	144.393	130.765	111.746	1997.57	695.451	1028.83	128.968	1240.62	-3.26469	1.4631e-25	2.07966e-23	LOC101745620	NC_051372.1	5992470	5994404	-	1657	protein_coding	zinc finger protein GLI1	zf-C2H2
novel.297	4286.74	4088.77	3708.79	1487.9	1055.3	1025.33	4028.1	1189.51	1.76023	2.52074e-25	3.53765e-23	-	NC_051376.1	12544568	12549142	+	4575	-	-	-
732915	811.059	692.674	1026.89	240.792	192.049	191.43	843.54	208.091	2.01924	2.73161e-25	3.78567e-23	LOC732915	NC_051378.1	11182427	11192783	-	1137	protein_coding	fructose-1%2C6-bisphosphatase	-
101746503	1449.05	1558.75	1649.14	356.172	395.738	544.572	1552.31	432.16	1.84321	5.10142e-25	6.98264e-23	LOC101746503	NC_051367.1	13060139	13066444	-	1033	protein_coding	15-hydroxyprostaglandin dehydrogenase [NAD(+)]-like	adh_short
101737640	6338.96	6326.93	5519.08	2109.94	1903.03	1389.84	6061.66	1800.94	1.75138	6.41709e-25	8.67637e-23	LOC101737640	NC_051375.1	3641459	3687608	+	5867	protein_coding	pyruvate carboxylase%2C mitochondrial%2C transcript variant X3	CPSase_L_D2
100101199	36.8663	52.1164	56.4612	389.281	251.216	291.953	48.4813	310.817	-2.68311	7.38632e-25	9.86652e-23	Nav	NC_051378.1	9540778	9576604	+	6823	protein_coding	voltage-gated sodium channel alpha subunit%2C transcript variant X2	Ion_trans
101742094	2117.77	1579.6	1593.85	6508.42	9616.04	6006.02	1763.74	7376.82	-2.06427	1.12168e-24	1.48048e-22	LOC101742094	NC_051369.1	15257133	15262027	-	1950	protein_coding	spermidine synthase%2C transcript variant X1	-
100141429	153.61	151.611	159.973	471.552	508.251	468.524	155.065	482.776	-1.63931	1.20351e-24	1.5698e-22	MET1	NC_051365.1	6744064	6755177	+	1821	protein_coding	methoprene-tolerant protein 1	-
692968	18898.1	19707.6	19815.5	9464.14	8100.01	8668.57	19473.7	8744.24	1.15514	2.49176e-24	3.21235e-22	Rack1	NC_051360.1	3354377	3356693	+	1327	protein_coding	receptor for activated protein kinase C RACK 1%2C transcript variant 2	-
101744559	17.4091	21.7941	12.939	156.515	196.899	144.228	17.3807	165.881	-3.23844	5.35242e-24	6.82095e-22	LOC101744559	NC_051373.1	9422868	9439587	+	1916	protein_coding	4-coumarate--CoA ligase 1	AMP-binding
101736399	24.5776	10.4233	7.05764	218.72	150.341	212.409	14.0195	193.823	-3.7768	7.23331e-24	9.11315e-22	LOC101736399	NC_051376.1	1622518	1637448	-	2391	protein_coding	solute carrier family 22 member 1%2C transcript variant X2	Sugar_tr
101740055	584.741	466.205	604.605	1774.84	1463.65	1667.81	551.85	1635.43	-1.56858	7.40722e-24	9.2274e-22	LOC101740055	NC_051377.1	11789177	11810694	+	4034	protein_coding	pancreatic lipase-related protein 2	Lipase
novel.202	214.03	126.027	149.387	15.0495	15.5191	13.9858	163.148	14.8515	3.459	1.02315e-23	1.26041e-21	-	NC_051370.1	1354697	1363030	+	1305	-	-	-
732967	19602.7	17904.3	23787.8	52968.3	69721.6	73561.7	20431.6	65417.2	-1.67892	1.40703e-23	1.71425e-21	LOC732967	NC_051375.1	10779799	10792978	-	2157	protein_coding	chymotrypsin-like serine protease%2C transcript variant X1	Trypsin
101741705	234.511	226.469	228.197	714.351	1245.41	973.76	229.726	977.84	-2.08983	1.47141e-23	1.77321e-21	LOC101741705	NC_051363.1	13586062	13597413	-	1557	protein_coding	alpha-2-macroglobulin receptor-associated protein%2C transcript variant X2	-
101740738	405.53	379.028	354.058	106.35	71.7759	100.523	379.539	92.8829	2.03074	1.89326e-23	2.25705e-21	LOC101740738	NC_051358.1	9786393	9797277	-	3082	protein_coding	uncharacterized LOC101740738%2C transcript variant X3	-
692536	0	0.94757	1.17627	750.47	1048.51	894.216	0.707948	897.732	-10.3369	2.06389e-23	2.43429e-21	brP-2095	NC_051370.1	10512429	10516363	-	901	protein_coding	juvenile hormone binding protein brP-2095	-
101738563	1557.6	1436.52	1773.82	4149.66	3683.85	3981.58	1589.31	3938.36	-1.30978	2.62669e-23	3.06549e-21	LOC101738563	NC_051360.1	426261	435474	+	3871	protein_coding	kynurenine/alpha-aminoadipate aminotransferase%2C mitochondrial%2C transcript variant X1	Aminotran_1_2
101739166	13212.5	13751.1	14532.9	3247.69	3809.94	5236.8	13832.2	4098.14	1.7548	4.88856e-23	5.64578e-21	LOC101739166	NC_051377.1	6769728	6774250	-	586	protein_coding	uncharacterized LOC101739166	-
101742664	720.942	496.527	699.883	130.429	170.71	169.578	639.117	156.906	2.02407	5.27023e-23	6.02382e-21	LOC101742664	NC_051376.1	6760844	6765532	-	1855	protein_coding	uncharacterized LOC101742664	Cytochrom_B561
692756	161.802	139.293	143.505	674.219	1871.02	979.879	148.2	1175.04	-2.98707	5.94296e-23	6.72343e-21	EcR	NC_051367.1	5898025	6171223	+	7619	protein_coding	ecdysone receptor%2C transcript variant X2	-
101744461	1753.2	1500.95	1889.1	681.242	583.907	655.584	1714.42	640.244	1.42054	1.67678e-22	1.87782e-20	LOC101744461	NC_051380.1	1473013	1480099	+	1756	protein_coding	liver carboxylesterase	COesterase
101740161	218.126	238.788	243.489	749.466	842.882	623.242	233.467	738.53	-1.66134	2.38595e-22	2.6453e-20	LOC101740161	NC_051359.1	6832954	6847552	+	1711	protein_coding	aldo-keto reductase AKR2E4-like%2C transcript variant X1	Aldo_ket_red
101735952	1354.84	1579.6	1625.61	4014.21	4179.49	5602.18	1520.02	4598.63	-1.59737	2.72758e-22	2.99413e-20	LOC101735952	NC_051374.1	1859695	1867363	-	1681	protein_coding	lipase 1	-
733119	513.057	483.261	504.622	176.581	133.852	165.207	500.313	158.547	1.65768	3.76289e-22	4.09011e-20	LOC733119	NC_051362.1	5410189	5445411	-	876	protein_coding	RNA binding region containing protein 1	-
100499494	279.57	291.852	363.469	961.163	820.574	1001.73	311.63	927.823	-1.5764	1.90173e-21	2.04704e-19	R2D2	NC_051370.1	17536597	17546504	+	1990	protein_coding	R2D2 protein%2C transcript variant X2	-
101737024	31.746	30.3222	47.051	205.677	638.224	382.861	36.3731	408.921	-3.49782	2.13345e-21	2.27438e-19	LOC101737024	NC_051377.1	1420784	1453821	-	2634	protein_coding	long-chain fatty acid transport protein 1	AMP-binding
101746523	1984.64	1704.68	1727.95	4672.38	4127.12	3986.82	1805.75	4262.11	-1.23883	2.20374e-21	2.32694e-19	LOC101746523	NC_051384.1	8799859	8827610	+	2353	protein_coding	facilitated trehalose transporter Tret1	Sugar_tr
101736048	2213	2357.55	2583.1	955.143	676.052	649.465	2384.55	760.22	1.64974	2.37593e-21	2.48509e-19	LOC101736048	NC_051370.1	17113031	17114014	+	984	protein_coding	fumarylacetoacetate hydrolase domain-containing protein 2	FAA_hydrolase
101739441	3079.36	2624.77	2626.62	9161.15	6408.43	8208.78	2776.92	7926.12	-1.51309	4.5953e-21	4.7615e-19	LOC101739441	NC_051360.1	845945	849978	+	3595	protein_coding	protein charybde	-
692658	31246.3	29610.6	32598.1	16005.7	14158.3	14971.8	31151.7	15045.2	1.04999	5.27971e-21	5.40794e-19	RpL3	NC_051361.1	9809894	9812760	+	1276	protein_coding	ribosomal protein L3	-
778515	912.442	899.244	1049.24	2209.27	2074.71	2287.55	953.641	2190.51	-1.20064	5.31672e-21	5.40794e-19	LOC778515	NC_051374.1	2816709	2817991	+	1283	protein_coding	proteasome 26S non-ATPase subunit 4	-
692533	91.1418	59.6969	82.3392	420.383	319.112	312.058	77.726	350.518	-2.17614	5.68583e-21	5.7308e-19	Hsp19.9	NC_051384.1	5779073	5779774	+	702	protein_coding	heat shock protein hsp 19.9	-
110385771	512.032	498.422	458.747	165.545	126.093	169.578	489.734	153.738	1.67109	9.70478e-21	9.69341e-19	LOC110385771	NC_051369.1	2148559	2150377	-	1566	protein_coding	arrestin domain-containing protein 17	-
778451	23102.9	24029.4	21983.4	11604.2	10739.2	11845.1	23038.6	11396.2	1.01551	9.94805e-21	9.84768e-19	RpP1	NC_051372.1	13687997	13689166	+	514	protein_coding	ribosomal protein P1	-
101735842	38.9145	47.3785	48.2272	204.674	262.855	197.549	44.8401	221.693	-2.30649	1.35936e-20	1.33373e-18	LOC101735842	NC_051361.1	17047842	17063401	+	3270	protein_coding	transcription factor SOX-14	HMG_box
693001	547.875	395.137	505.798	1720.66	1347.25	1376.73	482.936	1481.55	-1.61795	1.50681e-20	1.46543e-18	Y-c	NC_051379.1	6962753	6976213	-	1916	protein_coding	yellow-c	-
101737394	1285.2	1246.05	1232.74	2882.49	4069.89	3222.85	1254.66	3391.74	-1.43468	1.8061e-20	1.74124e-18	LOC101737394	NC_051369.1	9920970	9931980	-	3364	protein_coding	tetraspanin-13%2C transcript variant X1	Tetraspannin
101739301	12314.4	9211.33	18447.5	2116.97	2451.05	3498.19	13324.4	2688.74	2.30886	1.9699e-20	1.88279e-18	LOC101739301	NC_051377.1	6777231	6790284	-	691	protein_coding	uncharacterized LOC101739301	-
100286769	200.717	180.038	155.268	580.912	552.869	491.251	178.674	541.677	-1.59729	2.02513e-20	1.91903e-18	Ldlr	NC_051369.1	15148268	15160363	+	4822	protein_coding	low density lipoprotein receptor%2C transcript variant X1	-
101735345	217.102	255.844	195.261	693.281	1065.97	749.988	222.736	836.413	-1.90679	2.04984e-20	1.92598e-18	LOC101735345	NC_051366.1	12457231	12519690	-	9274	protein_coding	uncharacterized LOC101735345%2C transcript variant X3	-
101744099	4633.89	4706.58	4747.44	9714.97	13223.3	12207	4695.97	11715.1	-1.31891	2.18984e-20	2.04023e-18	LOC101744099	NC_051362.1	7912228	7922368	-	1605	protein_coding	sialic acid synthase	-
101742139	2194.57	2256.16	2083.18	1023.37	1056.27	1077.78	2177.97	1052.47	1.04927	4.55339e-20	4.20695e-18	LOC101742139	NC_051367.1	13595948	13604016	-	1774	protein_coding	protoheme IX farnesyltransferase%2C mitochondrial%2C transcript variant X1	UbiA
105842505	62.468	52.1164	54.1086	277.915	212.418	235.136	56.231	241.823	-2.10409	5.15788e-20	4.72607e-18	LOC105842505	NC_051371.1	5607468	5619979	+	4029	protein_coding	uncharacterized LOC105842505	-
101739872	6.14439	1.89514	0	1303.29	5542.27	2160.8	2.67984	3002.12	-10.1094	5.90041e-20	5.36212e-18	LOC101739872	NC_051375.1	1468791	1473689	-	1464	protein_coding	chymotrypsin-2	Trypsin
101744766	1601.64	1380.61	1436.23	3870.74	3280.35	3224.6	1472.83	3458.56	-1.2315	6.24688e-20	5.63083e-18	LOC101744766	NC_051368.1	10941230	11009721	-	4685	protein_coding	zinc transporter ZIP11	-
101741181	11985.7	12436.9	13006.1	6156.26	5787.66	6547.97	12476.2	6163.96	1.01717	7.21118e-20	6.44761e-18	LOC101741181	NC_051358.1	53548	73346	+	5685	protein_coding	anion exchange protein 3%2C transcript variant X1	Band_3_cyto
101742817	111.623	85.2813	212.906	958.153	750.737	718.52	136.603	809.137	-2.5728	8.46366e-20	7.50693e-18	LOC101742817	NC_051371.1	6975217	6986779	-	1695	protein_coding	uncharacterized LOC101742817%2C transcript variant X5	-
101741956	1171.53	1232.79	1472.69	480.581	545.109	501.74	1292.34	509.144	1.34321	9.65214e-20	8.49312e-18	LOC101741956	NC_051379.1	10898725	10906960	-	3323	protein_coding	nucleolar protein dao-5%2C transcript variant X1	-
101737438	604.198	506.003	512.855	145.479	112.514	63.8102	541.019	107.268	2.33899	1.09784e-19	9.58408e-18	LOC101737438	NC_051365.1	443453	452897	-	1616	protein_coding	putative inorganic phosphate cotransporter	MFS_1
119629361	2.04813	0.94757	1.17627	170.561	160.041	160.837	1.39066	163.813	-6.8825	1.34209e-19	1.16248e-17	LOC119629361	NC_051370.1	10497300	10500072	+	2529	protein_coding	uncharacterized LOC119629361	DDE
101746176	13.3128	36.0077	17.6441	196.647	512.131	223.773	22.3215	310.85	-3.78804	1.39288e-19	1.19712e-17	LOC101746176	NC_051371.1	1640215	1653485	+	2472	protein_coding	lysoplasmalogenase	YhhN
100190958	753.712	803.54	884.558	1762.8	2186.26	2298.04	813.936	2082.37	-1.35595	2.33641e-19	1.9926e-17	Ivd	NC_051379.1	4928090	4938543	+	1339	protein_coding	isovaleryl coenzyme A dehydrogenase	-
101745812	754.736	1069.81	1053.94	3577.77	2630.49	2784.92	959.495	2997.73	-1.64356	2.75854e-19	2.33465e-17	LOC101745812	NC_051365.1	2541829	2652416	+	4823	protein_coding	RING finger protein nhl-1%2C transcript variant X2	NHL
119630261	557.091	587.494	642.246	1776.85	1477.23	1351.38	595.61	1535.15	-1.36621	4.66544e-19	3.91861e-17	LOC119630261	NC_051379.1	10520725	10562423	+	1898	protein_coding	uncharacterized LOC119630261%2C transcript variant X1	-
105842703	444.444	523.059	399.933	1235.06	1081.49	1306.8	455.812	1207.78	-1.40433	5.13857e-19	4.28355e-17	LOC105842703	NC_051358.1	14284926	14293308	-	2988	protein_coding	prostatic acid phosphatase%2C transcript variant X2	Acid_phosphat_A
101739036	241.679	247.316	192.909	658.166	1014.56	730.757	227.301	801.162	-1.81547	6.67166e-19	5.52005e-17	LOC101739036	NC_051361.1	3264952	3271633	-	3375	protein_coding	lysosomal thioesterase PPT2 homolog%2C transcript variant X1	-
101746437	23.5535	19.899	21.1729	120.396	171.68	138.984	21.5418	143.687	-2.7388	7.57018e-19	6.18884e-17	LOC101746437	NC_051373.1	887523	930627	+	1824	protein_coding	nucleoredoxin	-
novel.82	1026.11	987.368	931.609	3273.77	5257.1	2749.08	981.697	3759.99	-1.93718	7.59161e-19	6.18884e-17	-	NC_051363.1	9705634	9709963	+	3037	-	-	-
692553	247.824	574.228	283.482	48.1585	32.9781	13.1117	368.511	31.4161	3.5619	8.11268e-19	6.56535e-17	6tox	NC_051370.1	4243648	4249373	+	1659	protein_coding	antimicrobial protein 6Tox%2C transcript variant X4	-
101738654	284.69	153.506	192.909	35.1156	34.918	31.468	210.368	33.8339	2.63753	1.00421e-18	8.06791e-17	LOC101738654	NC_051360.1	13106182	13107290	+	386	protein_coding	fungal protease inhibitor F-like	-
novel.400	354.326	216.994	304.655	56.1849	64.9863	70.803	291.992	63.9914	2.18669	1.06159e-18	8.4675e-17	-	NC_051382.1	12197863	12201453	-	3591	-	PF00078:Reverse transcriptase (RNA-dependent DNA polymerase)	RVT_1
101736146	7806.45	9749.55	9298.45	4087.45	3988.41	4233.32	8951.48	4103.06	1.1254	1.65858e-18	1.30416e-16	LOC101736146	NC_051372.1	5584803	5605731	-	6038	protein_coding	choline transporter-like 2%2C transcript variant X2	-
101738159	669.738	698.359	3754.67	8.02641	7.75956	7.86701	1707.59	7.88433	7.7587	2.30502e-18	1.7997e-16	LOC101738159	NC_051371.1	3965034	3990603	+	1414	protein_coding	collagenase%2C transcript variant X4	Trypsin
100379331	76.8049	48.3261	95.2782	380.251	338.511	291.953	73.4697	336.905	-2.20559	2.37786e-18	1.84359e-16	CPR148	NC_051379.1	13967499	13988740	+	1759	protein_coding	cuticular protein RR-3 motif 148	-
100328580	868.407	838.6	1017.48	1962.46	1997.12	1993.85	908.161	1984.47	-1.12878	3.05932e-18	2.35547e-16	FNSI	NC_051372.1	6008883	6043504	-	1451	protein_coding	flavone synthase I	2OG-FeII_Oxy
101742737	726.062	630.134	875.148	3177.46	2351.15	1957.14	743.781	2495.25	-1.74687	3.9867e-18	3.04198e-16	LOC101742737	NC_051384.1	4252319	4277471	+	2378	protein_coding	growth/differentiation factor 8	-
732849	405.53	553.381	359.94	1373.52	1875.87	1303.3	439.617	1517.56	-1.78568	4.00586e-18	3.04198e-16	Btl	NC_051364.1	3514626	3623763	+	4870	protein_coding	fibroblast growth factor receptor%2C transcript variant X1	Pkinase_Tyr
692385	513.057	361.024	396.404	1113.66	1111.56	1208.02	423.495	1144.41	-1.43443	4.29807e-18	3.24168e-16	Mre11	NC_051370.1	17548171	17550228	-	2054	protein_coding	meiotic recombination 11	Metallophos
101738895	3077.32	2274.17	2656.03	6122.15	6261.97	6125.77	2669.17	6169.96	-1.209	7.60019e-18	5.69347e-16	LOC101738895	NC_051361.1	7950997	7952656	-	1660	protein_coding	sporozoite surface protein 2	-
693011	399.385	311.751	281.129	847.79	1099.92	964.145	330.755	970.618	-1.55216	1.05427e-17	7.84475e-16	E74	NC_051372.1	543143	790260	-	6813	protein_coding	transcription factor E74%2C transcript variant X5	Ets
101745262	126.984	126.974	129.39	428.41	733.278	427.441	127.783	529.71	-2.05142	1.32614e-17	9.80194e-16	LOC101745262	NC_051358.1	1982033	1995179	+	4538	protein_coding	quinone oxidoreductase	-
692855	764.977	643.4	644.598	278.918	285.164	277.968	684.325	280.683	1.286	1.58778e-17	1.16581e-15	LOC692855	NC_051360.1	1670077	1674650	+	1682	protein_coding	adenosine kinase	PfkB
693074	35208.4	30410.4	26408.5	68800.4	66352	69191.2	30675.8	68114.5	-1.15084	2.54079e-17	1.85327e-15	Alpm	NC_051360.1	15173109	15175722	+	1952	protein_coding	membrane-bound alkaline phosphatase	-
101737050	836.661	978.84	1184.51	374.232	317.172	248.248	1000	313.217	1.67564	2.58469e-17	1.87297e-15	LOC101737050	NC_051385.1	7313911	7338483	+	2308	protein_coding	phenoloxidase-activating enzyme-like%2C transcript variant X2	Trypsin
101740201	3619.05	2380.3	2672.49	7157.55	8250.35	8750.73	2890.61	8052.88	-1.47818	2.99201e-17	2.15405e-15	LOC101740201	NC_051363.1	5026489	5038697	+	1469	protein_coding	protein CREG1%2C transcript variant X2	-
100126178	22.5294	18.9514	38.817	143.472	165.861	223.773	26.766	177.702	-2.74985	3.07907e-17	2.20243e-15	Cyp9a19	NC_051374.1	15980149	15994421	-	1772	protein_coding	cytochrome P450	p450
100862845	103.431	80.5435	203.495	1458.8	2588.78	2265.7	129.156	2104.43	-4.02884	3.39859e-17	2.41539e-15	UGT33D5	NC_051385.1	9259610	9262857	+	1563	protein_coding	UDP-glycosyltransferase UGT33D5	UDPGT
732975	622.631	754.266	1013.95	2714.93	2138.73	2414.3	796.949	2422.65	-1.60502	3.91588e-17	2.76531e-15	LOC732975	NC_051369.1	5580282	5620795	+	1210	protein_coding	muscular protein 20	CH
101736841	2.04813	2.84271	11.7627	88.2905	93.1147	125.872	5.55119	102.426	-4.27283	4.3618e-17	3.06071e-15	LOC101736841	NC_051369.1	9879309	9893851	+	2948	protein_coding	uncharacterized LOC101736841	-
101739504	79.8771	85.2813	107.041	286.944	308.443	278.842	90.7331	291.409	-1.68809	4.87642e-17	3.40031e-15	LOC101739504	NC_051370.1	9082466	9114531	-	3314	protein_coding	uncharacterized LOC101739504%2C transcript variant X2	-
119631129	63.492	43.5882	115.275	328.08	508.251	520.971	74.1184	452.434	-2.62005	5.54934e-17	3.84535e-15	LOC119631129	NW_023638286.1	7416	10822	+	1071	protein_coding	NADH-ubiquinone oxidoreductase chain 2-like	-
101743744	599.078	596.022	558.73	1150.79	1218.25	1227.25	584.61	1198.76	-1.03556	7.85973e-17	5.37906e-15	LOC101743744	NC_051378.1	4583966	4591866	+	1361	protein_coding	ubiquitin-like protein 7%2C transcript variant X1	ubiquitin
101737735	49.1551	36.9552	43.5221	219.723	181.38	165.207	43.2108	188.77	-2.12847	8.16628e-17	5.55457e-15	LOC101737735	NC_051358.1	12801535	12853192	-	1042	lncRNA	uncharacterized LOC101737735%2C transcript variant X2	-
101741825	2655.4	2324.39	3754.67	8599.3	16941.1	10759.4	2911.49	12099.9	-2.05539	8.25585e-17	5.58126e-15	LOC101741825	NC_051362.1	13650380	13655309	-	2732	protein_coding	lipoyltransferase 1%2C mitochondrial%2C transcript variant X1	-
101746219	834.613	808.277	856.327	359.182	372.459	283.212	833.073	338.284	1.30136	9.17413e-17	6.16446e-15	LOC101746219	NC_051358.1	15435245	15460661	-	1486	protein_coding	L-galactose dehydrogenase%2C transcript variant X1	Aldo_ket_red
732870	1631.34	1350.29	1698.54	3263.74	3350.19	3652.91	1560.05	3422.28	-1.13399	9.7673e-17	6.48443e-15	LOC732870	NC_051375.1	8295954	8302404	-	1489	protein_coding	26S protease regulatory subunit 6B	AAA
119630354	304.147	407.455	327.004	89.2938	43.6475	30.5939	346.202	54.5118	2.6743	1.0659e-16	7.0343e-15	LOC119630354	NC_051380.1	21147033	21149125	+	1868	lncRNA	uncharacterized LOC119630354	-
101742846	2123.91	2028.75	1953.79	1081.56	942.787	910.824	2035.48	978.39	1.05742	1.77057e-16	1.14797e-14	LOC101742846	NC_051378.1	4429623	4457502	-	6586	protein_coding	protein AF-9%2C transcript variant X2	-
101740761	323.605	266.267	269.367	703.314	1035.9	787.575	286.413	842.263	-1.55594	1.87467e-16	1.2084e-14	LOC101740761	NC_051368.1	2742992	2754388	+	3612	protein_coding	protein MEMO1%2C transcript variant X1	-
101747147	20.4813	15.1611	15.2916	118.39	99.9043	117.131	16.978	111.808	-2.71803	1.98117e-16	1.26713e-14	LOC101747147	NC_051368.1	13658711	13673348	-	2018	protein_coding	sodium-coupled monocarboxylate transporter 2%2C transcript variant X2	-
101741449	7841.27	5427.68	8286.85	2522.3	1992.27	2772.68	7185.27	2429.08	1.56443	2.28945e-16	1.45046e-14	LOC101741449	NC_051380.1	18509486	18563336	+	7375	protein_coding	putative fatty acyl-CoA reductase CG5065%2C transcript variant X2	NAD_binding_4
733007	2085	1544.54	2117.29	11763.7	9433.69	4816.36	1915.61	8671.25	-2.17853	2.33234e-16	1.46924e-14	LOC733007	NC_051382.1	339721	370439	+	2833	protein_coding	copper transporter%2C transcript variant X2	-
101743157	440.348	439.673	426.987	1222.02	1095.07	896.839	435.669	1071.31	-1.29733	2.62414e-16	1.64372e-14	LOC101743157	NC_051371.1	7003303	7036947	-	3232	protein_coding	uncharacterized LOC101743157	-
101746186	135.177	71.0678	69.4002	4.01321	2.90984	0.874112	91.8815	2.59905	5.17842	4.18108e-16	2.60425e-14	LOC101746186	NC_051365.1	401455	416660	-	1919	protein_coding	putative inorganic phosphate cotransporter%2C transcript variant X1	MFS_1
101741801	5916.02	7245.12	6037.81	3154.38	2876.86	3162.54	6399.65	3064.59	1.06239	4.6822e-16	2.90009e-14	LOC101741801	NC_051359.1	520782	532999	+	2094	protein_coding	nucleolar GTP-binding protein 1	-
101737459	4806.96	5504.44	5262.65	9630.69	10844	11904.5	5191.35	10793.1	-1.05595	4.96533e-16	3.05837e-14	LOC101737459	NC_051379.1	7926503	7936948	-	2922	protein_coding	succinyl-CoA:3-ketoacid coenzyme A transferase 1%2C mitochondrial%2C transcript variant X2	-
101743739	109.575	65.3823	116.451	433.426	342.391	343.526	97.1361	373.114	-1.94712	5.09011e-16	3.11791e-14	LOC101743739	NC_051372.1	6385452	6399037	+	1218	protein_coding	protein obstructor-E	CBM_14
100862816	388.121	334.492	456.394	910.998	1033.96	1205.4	393.002	1050.12	-1.42026	5.1456e-16	3.1344e-14	UGT41A3	NC_051381.1	14428980	14451927	+	2236	protein_coding	UDP-glycosyltransferase UGT41A3%2C transcript variant X1	UDPGT
101741712	218.126	314.593	263.485	76.2509	75.6557	77.7959	265.402	76.5675	1.794	5.17359e-16	3.1344e-14	LOC101741712	NC_051363.1	2678468	2682124	+	3657	protein_coding	zinc finger BED domain-containing protein 4	hATC
692939	7363.03	7178.79	8345.66	3768.4	3300.72	3964.97	7629.16	3678.03	1.05242	5.47656e-16	3.29992e-14	LOC692939	NC_051363.1	7710454	7730198	+	2164	protein_coding	glutamate dehydrogenase	-
692759	5916.02	5883.46	6711.82	3074.12	2249.3	2209.75	6170.44	2511.06	1.2972	6.00307e-16	3.59762e-14	scf	NC_051370.1	15933444	15941985	-	1347	protein_coding	DNA supercoiling factor	-
101738279	46.0829	44.5358	50.5798	226.746	210.478	155.592	47.0662	197.605	-2.07104	6.11414e-16	3.64449e-14	LOC101738279	NC_051368.1	16874840	16981699	-	5330	protein_coding	collagen alpha-1(XVIII) chain%2C transcript variant X2	Collagen
101747177	1102.92	993.054	1118.64	2235.36	2038.82	2447.51	1071.54	2240.56	-1.06477	7.22044e-16	4.28091e-14	LOC101747177	NC_051385.1	5104582	5118140	+	1441	protein_coding	NSFL1 cofactor p47%2C transcript variant X1	UBX
101744254	349.206	339.23	194.085	56.1849	18.429	13.9858	294.174	29.5332	3.32688	7.75316e-16	4.5723e-14	LOC101744254	NW_023637935.1	13645	33675	+	5953	protein_coding	hexokinase HKDC1	-
101745761	1296.47	1063.17	1137.46	558.839	479.153	524.467	1165.7	520.82	1.16235	1.03993e-15	6.1004e-14	LOC101745761	NC_051380.1	21163312	21170921	-	1123	protein_coding	dehydrogenase/reductase SDR family member 4	adh_short
101736678	756.784	823.439	846.917	1667.49	1850.66	2310.28	809.047	1942.81	-1.26436	1.10825e-15	6.46695e-14	LOC101736678	NC_051367.1	46690	67998	-	2588	protein_coding	aquaporin%2C transcript variant X1	-
101740310	5334.35	4151.31	4802.73	29259.3	17646.2	12255.9	4762.8	19720.5	-2.04981	1.16175e-15	6.74365e-14	LOC101740310	NC_051376.1	10425131	10426856	-	838	protein_coding	36.4 kDa proline-rich protein	-
101740414	2174.09	1839.23	2007.9	9710.96	5664.48	5160.76	2007.07	6845.4	-1.77001	1.31964e-15	7.62024e-14	LOC101740414	NC_051375.1	103424	106156	-	951	protein_coding	collagenase	Trypsin
101744016	155.658	157.297	199.967	580.912	536.38	415.203	170.974	510.831	-1.58119	1.45407e-15	8.35297e-14	LOC101744016	NC_051360.1	12641643	12741168	+	3227	protein_coding	ski oncogene%2C transcript variant X2	-
101738292	831.541	454.834	595.195	201.664	147.432	140.732	627.19	163.276	1.94272	2.03592e-15	1.16352e-13	LOC101738292	NC_051366.1	1486665	1488554	-	1890	protein_coding	5-aminolevulinate synthase%2C nonspecific%2C mitochondrial	Aminotran_1_2
101736183	571.428	691.726	899.85	229.756	254.126	256.989	721.001	246.957	1.54428	2.3448e-15	1.33317e-13	LOC101736183	NC_051380.1	21006518	21015113	+	2322	protein_coding	uncharacterized LOC101736183	-
100216500	122015	134529	184583	57405.9	54873.7	62610.9	147043	58296.8	1.33474	2.5429e-15	1.43112e-13	LOC100216500	NC_051377.1	6736865	6745923	-	1698	protein_coding	uncharacterized LOC100216500%2C transcript variant X1	-
105842420	135.177	113.708	136.448	361.189	322.992	351.393	128.444	345.191	-1.42888	2.66148e-15	1.49029e-13	LOC105842420	NC_051377.1	2861504	2991400	+	4453	protein_coding	uncharacterized LOC105842420%2C transcript variant X1	-
101738048	472.094	444.41	390.523	165.545	105.724	152.97	435.676	141.413	1.62377	3.23368e-15	1.8016e-13	LOC101738048	NC_051375.1	10793979	10802289	-	1043	protein_coding	brachyurin	Trypsin
novel.190	233.487	208.465	211.729	470.548	565.478	587.403	217.894	541.143	-1.3129	3.53661e-15	1.96052e-13	-	NC_051369.1	1463142	1464129	-	988	-	-	-
101735848	504.864	577.07	496.388	1163.83	1689.64	1263.09	526.107	1372.19	-1.38237	3.5842e-15	1.97702e-13	LOC101735848	NC_051358.1	16084024	16104597	+	2941	protein_coding	solute carrier family 35 member F6%2C transcript variant X2	-
101743913	275.473	246.368	419.93	90.2972	74.6858	62.936	313.924	75.973	2.04722	4.07278e-15	2.22438e-13	LOC101743913	NC_051368.1	3373081	3377559	-	1989	protein_coding	cholinesterase 2	COesterase
101742015	217.102	170.563	179.97	54.1783	47.5273	31.468	189.211	44.3912	2.09817	4.11822e-15	2.23817e-13	LOC101742015	NC_051377.1	11538580	11595231	-	2388	protein_coding	oxidative stress-induced growth inhibitor 1%2C transcript variant X2	-
101745493	2596	2219.21	2396.07	4965.34	6721.72	5094.32	2403.76	5593.79	-1.21857	4.23262e-15	2.28913e-13	LOC101745493	NC_051365.1	8354730	8505567	-	6591	protein_coding	protein alan shepard%2C transcript variant X1	RRM_1
101742724	3192.01	2906.2	3103.01	5537.22	7235.79	6699.19	3067.07	6490.73	-1.08163	5.21224e-15	2.79169e-13	LOC101742724	NC_051385.1	10265528	10279110	-	1879	protein_coding	hydroxylysine kinase%2C transcript variant X1	APH
692836	782.386	546.748	757.52	1606.29	1719.71	1756.96	695.551	1694.32	-1.2856	5.36244e-15	2.85834e-13	LOC692836	NC_051385.1	3202665	3206700	-	2119	protein_coding	proteasome zeta subunit%2C transcript variant X1	Proteasome
101746462	107.527	182.881	127.038	1485.89	4195.98	1883.71	139.148	2521.86	-4.17917	5.53174e-15	2.93447e-13	LOC101746462	NC_051376.1	13777921	13896147	-	8266	protein_coding	transcription factor sem-2%2C transcript variant X2	HMG_box
101741137	427.035	427.354	372.879	173.571	167.8	152.97	409.089	164.78	1.31407	6.05672e-15	3.19766e-13	LOC101741137	NC_051371.1	6456437	6477972	+	1406	protein_coding	tryptophan 2%2C3-dioxygenase	-
101740826	295.955	307.013	137.624	51.1684	27.1585	21.8528	246.864	33.3932	2.89463	6.473e-15	3.40124e-13	LOC101740826	NC_051373.1	4957127	4965778	-	1522	protein_coding	L-asparaginase	-
101744661	233.487	265.32	436.398	75.2476	53.347	76.0477	311.735	68.2141	2.18914	6.63178e-15	3.46823e-13	LOC101744661	NC_051372.1	6248012	6261669	-	2461	protein_coding	carbohydrate sulfotransferase 4	Sulfotransfer_1
101743420	1162.31	1434.62	1475.05	3152.37	3234.77	2673.03	1357.33	3020.06	-1.15387	7.05181e-15	3.67058e-13	LOC101743420	NC_051360.1	5644582	5658628	+	1675	protein_coding	uncharacterized LOC101743420	-
101746755	1146.95	1305.75	1173.92	612.014	556.748	611.004	1208.88	593.256	1.02717	7.13265e-15	3.69531e-13	LOC101746755	NC_051378.1	1114047	1116218	-	1127	protein_coding	probable ribosome biogenesis protein RLP24	-
101741350	46.0829	50.2212	48.2272	186.614	165.861	165.207	48.1771	172.561	-1.83942	7.34409e-15	3.78274e-13	LOC101741350	NC_051360.1	4557846	4559197	+	783	protein_coding	uncharacterized LOC101741350	-
101744968	154.634	234.997	208.2	728.397	585.847	520.971	199.277	611.738	-1.61705	7.36964e-15	3.78274e-13	LOC101744968	NC_051382.1	8739847	8754975	-	1978	protein_coding	uncharacterized LOC101744968%2C transcript variant X2	-
100141465	356.375	338.283	366.997	703.314	866.161	797.19	353.885	788.888	-1.15745	8.16659e-15	4.15335e-13	Ubcd4	NC_051358.1	6273327	6278001	+	600	protein_coding	ubiquitin conjugating enzyme 4	UQ_con
119628414	9400.92	7633.63	7745.76	3961.03	2847.76	3635.43	8260.1	3481.41	1.2465	9.6145e-15	4.82335e-13	LOC119628414	NC_051382.1	2754049	2760039	+	1381	protein_coding	zinc carboxypeptidase-like	-
101739464	1.02406	0	0	198.654	244.426	253.492	0.341355	232.191	-9.27715	1.06389e-14	5.31323e-13	LOC101739464	NC_051373.1	6086707	6114966	+	2297	protein_coding	glucose dehydrogenase [FAD%2C quinone]	-
100134920	207.885	169.615	215.258	509.677	534.44	451.042	197.586	498.386	-1.33686	1.127e-14	5.60319e-13	Hmga	NC_051379.1	13121043	13129297	+	1561	protein_coding	high mobility group protein A%2C transcript variant X1	-
101741163	154.634	197.095	192.909	581.915	458.784	450.168	181.546	496.956	-1.45243	1.22106e-14	6.04369e-13	LOC101741163	NC_051375.1	9145474	9150022	+	3459	protein_coding	myosin heavy chain%2C cardiac muscle isoform%2C transcript variant X1	-
101737722	606.246	667.089	459.923	219.723	129.973	130.243	577.753	159.979	1.85554	1.36882e-14	6.74493e-13	LOC101737722	NC_051366.1	5320840	5411491	+	5766	protein_coding	uncharacterized LOC101737722	-
101739571	275.473	238.788	194.085	606.998	653.743	916.943	236.115	725.895	-1.61926	1.38357e-14	6.78744e-13	LOC101739571	NC_051371.1	5867854	5926130	+	3727	protein_coding	uncharacterized LOC101739571%2C transcript variant X2	-
100301497	3.07219	1.89514	5.88137	56.1849	146.462	76.9218	3.61624	93.1895	-4.73022	1.48502e-14	7.25304e-13	fmxg9M19	NC_051362.1	6539125	6541255	+	511	protein_coding	odorant binding protein LOC100301497	-
101744283	123.912	205.623	183.499	28.0924	41.7076	35.8386	171.011	35.2129	2.27863	1.49276e-14	7.25887e-13	LOC101744283	NC_051380.1	19700546	19735034	-	2942	protein_coding	lysosome membrane protein 2	-
101742890	821.3	879.345	988.07	2438.02	1986.45	1804.17	896.238	2076.21	-1.21225	1.53977e-14	7.42493e-13	LOC101742890	NC_051373.1	9354687	9367093	+	2483	protein_coding	neo-calmodulin	-
693113	1534.05	1186.36	1511.51	3069.1	2880.74	3010.44	1410.64	2986.76	-1.08277	1.5403e-14	7.42493e-13	LOC693113	NC_051380.1	16522978	16528549	-	1287	protein_coding	26S proteasome non-ATPase regulatory subunit 13	-
101746630	7126.47	5120.67	6157.79	2952.72	2454.93	2625.83	6134.98	2677.83	1.19599	1.55495e-14	7.46307e-13	LOC101746630	NC_051373.1	6556948	6592656	-	4727	protein_coding	phosphatidylinositol transfer protein alpha isoform	IP_trans
101739159	1126.47	1194.89	969.25	2334.68	2976.76	2280.56	1096.87	2530.67	-1.20546	1.70747e-14	8.15981e-13	LOC101739159	NC_051365.1	15496956	15574076	-	9223	protein_coding	protein real-time%2C transcript variant X2	MSF1
101740279	333.845	304.17	369.35	706.324	827.363	965.893	335.788	833.194	-1.31313	1.74425e-14	8.29978e-13	LOC101740279	NC_051363.1	550091	558511	+	1290	protein_coding	translocator protein	-
101746461	4404.5	4141.83	9744.25	1432.71	1486.93	1392.46	6096.86	1437.37	2.08448	1.85161e-14	8.77299e-13	LOC101746461	NC_051385.1	5580373	5581249	+	877	protein_coding	putative fatbody protein 3Rev-G1	-
101740962	65.5402	69.1726	75.2815	228.753	235.697	194.927	69.9981	219.792	-1.65192	2.28125e-14	1.07627e-12	LOC101740962	NC_051359.1	721476	791245	-	4698	protein_coding	zinc finger CCCH domain-containing protein 13%2C transcript variant X1	CBM_14
105842595	44.0348	43.5882	63.5188	228.753	178.47	177.445	50.3806	194.889	-1.9593	2.50303e-14	1.17589e-12	LOC105842595	NC_051376.1	5081557	5099637	+	4191	lncRNA	uncharacterized LOC105842595%2C transcript variant X2	-
100037422	17593.4	15497.5	18768.6	8164.87	7639.29	9437.78	17286.5	8413.98	1.03869	3.04284e-14	1.42328e-12	LOC100037422	NC_051383.1	9444404	9454000	-	2528	protein_coding	vacuolar ATP synthase subunit B%2C transcript variant X1	ATP-synt_ab
100174830	339.99	331.65	421.106	822.707	777.896	906.454	364.248	835.686	-1.20046	3.05531e-14	1.42328e-12	AST-C	NC_051365.1	7240704	7271540	-	872	protein_coding	allatostatin C	-
692447	53125.4	39350.7	62274.3	164593	132950	120109	51583.5	139217	-1.43237	3.37726e-14	1.56015e-12	Sp	NC_051375.1	63266	67259	+	944	protein_coding	serine protease	Trypsin
101735423	975.934	1028.11	916.317	484.595	379.249	462.405	973.455	442.083	1.13913	3.73734e-14	1.71933e-12	LOC101735423	NC_051370.1	7049724	7067921	-	2967	protein_coding	proton channel OtopLc%2C transcript variant X1	-
101745027	193.548	180.038	225.845	541.783	474.303	456.286	199.81	490.791	-1.29883	3.78498e-14	1.72692e-12	LOC101745027	NC_051366.1	8143091	8153891	+	2258	protein_coding	uncharacterized LOC101745027%2C transcript variant X4	-
101744007	1206.35	1672.46	1252.73	524.727	619.795	562.928	1377.18	569.15	1.2753	4.51559e-14	2.05182e-12	LOC101744007	NC_051358.1	16519918	16825463	-	11198	protein_coding	coiled-coil domain-containing protein CG32809%2C transcript variant X4	-
101736520	2142.34	2350.92	2399.6	1125.7	1015.53	1261.34	2297.62	1134.19	1.01804	4.75974e-14	2.15393e-12	LOC101736520	NC_051367.1	7817988	7826103	+	3936	protein_coding	A-kinase anchor protein 1%2C mitochondrial%2C transcript variant X4	KH_1
101736119	338.966	298.485	403.462	763.513	880.71	791.945	346.971	812.056	-1.22919	5.12923e-14	2.30234e-12	LOC101736119	NC_051368.1	1868165	1869665	+	1501	protein_coding	phosphatidylserine decarboxylase proenzyme%2C mitochondrial	-
101742516	10075.8	10287.8	10270	4829.89	4435.56	5831.2	10211.2	5032.22	1.02077	5.33481e-14	2.38496e-12	LOC101742516	NC_051366.1	11213620	11250745	-	2996	protein_coding	V-type proton ATPase 116 kDa subunit a1%2C transcript variant X2	-
693036	822.324	834.809	915.141	448.476	403.497	402.091	857.425	418.021	1.03641	5.39921e-14	2.40406e-12	Hnf-4	NC_051376.1	4887372	4969454	-	4867	protein_coding	hepatocyte nuclear factor 4%2C transcript variant a	Hormone_recep
novel.442	435.228	226.469	364.645	74.2443	79.5355	100.523	342.114	84.7676	2.00958	5.88948e-14	2.61187e-12	-	NW_023637910.1	61461	65650	-	4190	-	PF00078:Reverse transcriptase (RNA-dependent DNA polymerase)	RVT_1
101744100	8.19252	0.94757	2.35255	158.522	64.9863	70.803	3.83088	98.1037	-4.67921	6.7853e-14	2.99716e-12	LOC101744100	NC_051362.1	3014334	3032284	+	2468	protein_coding	probable peroxisomal acyl-coenzyme A oxidase 1%2C transcript variant X1	-
101737658	21.5054	9.4757	19.9967	90.2972	139.672	115.383	16.9926	115.117	-2.77457	6.9033e-14	3.03718e-12	LOC101737658	NC_051380.1	11227382	11236999	-	1106	protein_coding	uncharacterized LOC101737658	-
100141426	2108.55	1353.13	1197.45	488.608	548.989	528.838	1553.04	522.145	1.57273	7.35117e-14	3.21358e-12	Gklp	NC_051381.1	3598182	3651194	-	8341	protein_coding	glycerol kinase-like protein	FGGY_N
101746518	3854.58	3004.75	2194.93	1209.98	910.778	872.363	3018.08	997.708	1.59742	7.36222e-14	3.21358e-12	LOC101746518	NC_051372.1	10640598	10663961	+	4733	protein_coding	NAD(P) transhydrogenase%2C mitochondrial	-
732951	1512.54	1504.74	1675.01	840.767	677.022	770.092	1564.1	762.627	1.03608	7.54634e-14	3.28103e-12	LOC732951	NC_051360.1	1337709	1350117	-	1075	protein_coding	3-hydroxyacyl-CoA dehydrogenase	3HCDH_N
100862809	770.097	433.04	584.608	143.472	113.484	203.668	595.915	153.541	1.95412	7.63891e-14	3.30831e-12	UGT340C1	NC_051385.1	9118054	9122728	-	1566	protein_coding	UDP-glycosyltransferase UGT340C1	UDPGT
101742096	1037.38	1035.69	1059.82	397.307	451.024	547.194	1044.3	465.175	1.16537	8.92597e-14	3.85067e-12	LOC101742096	NC_051358.1	20351916	20506440	+	3468	protein_coding	hepatic leukemia factor%2C transcript variant X9	bZIP_2
100134923	454.685	428.302	372.879	177.584	177.5	145.103	418.622	166.729	1.33084	1.03521e-13	4.4314e-12	Boule	NW_023637901.1	51053	84274	+	3590	protein_coding	boule protein%2C transcript variant X1	RRM_1
692552	4434.2	3159.2	4294.58	8917.35	8696.53	8489.37	3962.66	8701.08	-1.13492	1.07339e-13	4.5772e-12	Ter94	NC_051376.1	10984094	10998330	-	2720	protein_coding	transitional endoplasmic reticulum ATPase TER94	AAA
692547	10978	9811.14	13104.9	22484	22840.3	23183.2	11298	22835.8	-1.01534	1.28015e-13	5.39659e-12	Cbp	NC_051359.1	6366141	6407060	+	4452	protein_coding	carotenoid-binding protein%2C transcript variant 1	START
101741741	285.714	293.747	294.068	632.08	1102.83	812.05	291.176	848.986	-1.54397	1.28547e-13	5.39847e-12	LOC101741741	NC_051368.1	13638555	13642624	-	1007	protein_coding	uncharacterized LOC101741741	-
692685	312.34	303.222	197.614	747.46	765.287	681.807	271.059	731.518	-1.42896	1.31695e-13	5.50983e-12	LOC692685	NC_051375.1	13315417	13322246	-	543	protein_coding	promoting protein	-
101743831	191.5	235.945	258.78	665.189	520.86	555.935	228.742	580.662	-1.34507	1.59568e-13	6.65087e-12	LOC101743831	NC_051370.1	12066613	12082993	+	1109	protein_coding	tumor necrosis factor receptor superfamily member wengen	-
101741264	1836.15	1421.36	2080.83	686.258	743.948	811.176	1779.44	747.127	1.25112	1.72995e-13	7.18352e-12	LOC101741264	NC_051360.1	10260983	10273762	+	1824	protein_coding	uncharacterized LOC101741264	-
101738689	3103.94	2552.75	2997.15	1427.7	1392.84	1075.16	2884.61	1298.57	1.15173	1.84417e-13	7.59469e-12	LOC101738689	NC_051374.1	5035971	5042409	-	1762	protein_coding	myrosinase 1	Glyco_hydro_1
100144549	16.385	21.7941	25.878	114.376	97.9645	111.886	21.3524	108.076	-2.34671	1.84696e-13	7.59469e-12	Fng	NC_051367.1	12811870	12828548	-	1770	protein_coding	fringe	Fringe
692593	9.21658	1.89514	1.17627	86.2839	67.8962	66.4325	4.096	73.5375	-4.1468	2.13714e-13	8.64761e-12	UGT40A1	NC_051364.1	10037402	10046875	+	1699	protein_coding	phenol UDP-glucosyltransferase%2C transcript variant X1	UDPGT
101736172	295.955	273.848	290.54	120.396	112.514	110.138	286.781	114.349	1.32693	2.22159e-13	8.9242e-12	LOC101736172	NC_051376.1	12552219	12560389	-	1593	protein_coding	ceramide-1-phosphate transfer protein	-
101736995	430.107	462.414	474.038	193.637	212.418	212.409	455.52	206.155	1.14286	2.62744e-13	1.05164e-11	LOC101736995	NC_051383.1	2247631	2275312	+	3462	protein_coding	DNA-directed RNA polymerase I subunit RPA2	RNA_pol_Rpb2_6
101746174	122.888	154.454	102.336	444.463	316.202	395.098	126.559	385.254	-1.60129	2.92817e-13	1.16779e-11	LOC101746174	NC_051376.1	8027098	8043410	+	2180	protein_coding	proton-coupled folate transporter%2C transcript variant X1	MFS_1
101742110	664.618	560.014	685.768	1283.22	1566.46	1284.94	636.8	1378.21	-1.11471	2.98317e-13	1.18546e-11	LOC101742110	NC_051373.1	8694148	8699816	+	1264	protein_coding	ubiquitin fusion degradation protein 1 homolog	UFD1
101737038	2.04813	0.94757	1.17627	64.2113	208.538	62.0619	1.39066	111.604	-6.32772	3.0459e-13	1.20178e-11	LOC101737038	NC_051383.1	2665161	2869294	+	9434	protein_coding	mushroom body large-type Kenyon cell-specific protein 1%2C transcript variant X1	HTH_psq
101744617	2897.08	3655.73	2588.98	6229.5	6759.55	6764.75	3047.26	6584.6	-1.11124	3.20752e-13	1.26106e-11	LOC101744617	NC_051370.1	4501045	4518290	-	1847	protein_coding	cytochrome P450 CYP12A2%2C transcript variant X1	p450
101736973	227.342	202.78	208.2	83.274	63.0464	64.6843	212.774	70.3349	1.5994	3.2404e-13	1.26948e-11	dimm	NC_051374.1	7302770	7322153	+	1337	protein_coding	class A basic helix-loop-helix protein 15-like	HLH
101737550	119.816	116.551	115.275	280.924	296.803	290.205	117.214	289.311	-1.30327	3.29793e-13	1.28747e-11	LOC101737550	NC_051367.1	3558486	3710595	-	6854	protein_coding	serine/threonine-protein kinase NLK%2C transcript variant X2	Pkinase
692984	4917.56	5038.23	5675.52	2340.7	2415.16	2952.75	5210.44	2569.54	1.01956	3.37904e-13	1.31451e-11	LOC692984	NC_051375.1	10965956	10971448	+	1352	protein_coding	vacuolar ATP synthase subunit D	ATP-synt_D
101740447	1444.96	1208.15	1498.57	2712.93	2602.36	3004.32	1383.89	2773.2	-1.00349	3.65793e-13	1.41802e-11	LOC101740447	NC_051382.1	5512810	5517001	+	1541	protein_coding	26S proteasome regulatory subunit 4	AAA
101736454	467.998	546.748	531.676	1033.4	1117.38	974.635	515.474	1041.8	-1.01491	3.68276e-13	1.42267e-11	LOC101736454	NC_051366.1	12799438	12811271	-	3539	protein_coding	sorting nexin-4	PX
101744873	148.489	198.042	211.729	478.575	532.5	436.182	186.087	482.419	-1.37539	3.9435e-13	1.50764e-11	LOC101744873	NC_051376.1	5455876	5506307	-	1493	protein_coding	follistatin-A%2C transcript variant X1	-
105841535	57.3476	51.1688	219.963	1.0033	0.969945	5.24467	109.493	2.40597	5.46073	4.24745e-13	1.61827e-11	LOC105841535	NC_051380.1	1128059	1128652	-	594	protein_coding	uncharacterized LOC105841535	-
101735368	625.704	519.268	2600.74	0	5.81967	2.62234	1248.57	2.814	8.78973	4.31375e-13	1.63611e-11	LOC101735368	NC_051372.1	10143031	10148598	-	2477	protein_coding	basic proline-rich protein%2C transcript variant X1	-
100270778	25287.2	19525.6	21522.3	11447.7	8553.95	7861.76	22111.7	9287.79	1.25145	4.56215e-13	1.7146e-11	Acci	NC_051361.1	6043762	6072275	+	6335	protein_coding	apoptotic chromatin condensation inducer-like protein%2C transcript variant X1	-
101740042	2747.57	2796.28	3265.34	1343.42	1218.25	1597	2936.39	1386.22	1.08234	4.58751e-13	1.7183e-11	LOC101740042	NC_051366.1	1928366	1950779	-	3592	protein_coding	retinol-binding protein pinta%2C transcript variant X2	-
119630411	19.4572	31.2698	29.4068	138.456	140.642	103.145	26.7113	127.414	-2.25271	4.72284e-13	1.75712e-11	LOC119630411	NC_051381.1	15312639	15327574	+	907	protein_coding	endocuticle structural glycoprotein ABD-4-like	Chitin_bind_4
101741096	7040.45	5698.69	8170.4	15745.8	13980.8	17784.7	6969.84	15837.1	-1.18427	5.65664e-13	2.0975e-11	LOC101741096	NC_051366.1	2810773	2827323	+	2061	protein_coding	cholesterol 25-hydroxylase%2C transcript variant X1	-
100500763	121.864	104.233	245.841	646.126	549.959	917.817	157.313	704.634	-2.1686	5.8412e-13	2.15871e-11	UGT10288	NC_051364.1	9729525	9741092	+	1675	protein_coding	UDP-glucosyltransferase	UDPGT
101735844	230.415	260.582	258.78	524.727	513.101	553.313	249.926	530.38	-1.08601	6.25834e-13	2.28244e-11	LOC101735844	NC_051368.1	11835643	11843365	+	1861	protein_coding	tether containing UBX domain for GLUT4	-
101744804	5477.72	4563.5	6995.3	2376.82	2576.17	2449.26	5678.84	2467.42	1.20238	6.51163e-13	2.36703e-11	LOC101744804	NC_051373.1	59967	101257	-	3509	protein_coding	uncharacterized LOC101744804%2C transcript variant X1	-
101738413	6.14439	3.79028	8.23392	60.1981	108.634	60.3137	6.0562	76.3819	-3.68066	6.72094e-13	2.43513e-11	LOC101738413	NC_051360.1	10799029	10825895	-	2416	protein_coding	centromere-associated protein E	-
101737128	766.001	779.85	813.982	310.02	409.317	373.246	786.611	364.194	1.11018	7.03102e-13	2.53094e-11	LOC101737128	NC_051383.1	2276763	2283756	-	1641	protein_coding	nucleolar protein 56	-
101738261	3636.45	2795.33	3657.04	7430.45	6688.74	9362.61	3362.94	7827.27	-1.21902	9.26145e-13	3.32303e-11	LOC101738261	NC_051373.1	1456071	1469345	+	1271	protein_coding	serine protease 3	Trypsin
101739095	324.629	443.463	390.523	123.406	137.732	165.207	386.205	142.115	1.44059	1.01446e-12	3.62815e-11	LOC101739095	NC_051368.1	17677307	17682682	+	1753	protein_coding	serine/threonine-protein kinase RIO1	-
101743508	313.364	270.058	227.021	802.641	687.691	577.788	270.147	689.373	-1.34938	1.06941e-12	3.81241e-11	LOC101743508	NC_051361.1	433659	439323	-	2146	protein_coding	mitochondrial uncoupling protein Bmcp%2C transcript variant X2	Mito_carr
101737611	396.313	475.68	416.401	201.664	181.38	180.067	429.465	187.703	1.1956	1.12245e-12	3.98864e-11	LOC101737611	NC_051380.1	17691576	17706468	+	6487	protein_coding	esterase FE4%2C transcript variant X1	COesterase
101740756	289.81	290.904	207.024	98.3236	59.1666	60.3137	262.58	72.6013	1.85978	1.20732e-12	4.27655e-11	LOC101740756	NC_051363.1	2674667	2697878	+	2749	protein_coding	peroxidase-like	An_peroxidase
101741786	224.27	242.578	205.848	520.714	806.024	540.201	224.232	622.313	-1.47123	1.2257e-12	4.32783e-11	LOC101741786	NC_051359.1	7077521	7080540	-	3020	protein_coding	differentially expressed in FDCP 8 homolog	-
101737486	5339.47	3704.05	6994.12	1814.97	2037.85	1937.91	5345.88	1930.24	1.46942	1.23399e-12	4.34327e-11	LOC101737486	NC_051360.1	14336515	14337266	+	752	protein_coding	calexcitin-2	-
100126560	79.8771	86.2289	85.868	207.683	406.407	299.82	83.9913	304.637	-1.85922	1.91453e-12	6.67495e-11	Cyp4m5	NC_051362.1	11942149	11954448	-	1512	protein_coding	cytochrome P450 monooxygenase Cyp4M5	p450
101743988	242.703	270.058	282.306	624.054	535.41	546.32	265.022	568.594	-1.10172	2.17726e-12	7.54352e-11	LOC101743988	NC_051373.1	3745076	3761116	-	2329	protein_coding	bleomycin hydrolase%2C transcript variant X3	-
101743351	33.7941	42.6407	51.7561	215.71	166.831	134.613	42.7303	172.385	-2.01577	2.25656e-12	7.76971e-11	LOC101743351	NC_051382.1	6734373	6746320	+	1866	protein_coding	G-protein coupled receptor Mth2	7tm_2
100862839	7.16845	7.58056	11.7627	75.2476	85.3552	58.5655	8.83725	73.0561	-3.06287	2.31764e-12	7.9553e-11	cts	NC_051373.1	12522741	12572296	-	2626	protein_coding	cis%2C cis-muconate transporter protein%2C transcript variant X1	MFS_1
101736436	140764	126147	150942	252508	263824	328737	139284	281690	-1.01608	2.3742e-12	8.10564e-11	LOC101736436	NC_051378.1	13355619	13368024	-	1013	protein_coding	kallikrein-1	Trypsin
101744178	760.88	574.228	781.046	1670.5	1605.26	1392.46	705.385	1556.07	-1.14229	2.38247e-12	8.10564e-11	LOC101744178	NC_051376.1	2239862	2273799	+	2698	protein_coding	ubiquitin carboxyl-terminal hydrolase 14%2C transcript variant X1	UCH
101742769	198.669	128.87	223.492	33.109	47.5273	16.6081	183.677	32.4148	2.50754	2.38337e-12	8.10564e-11	LOC101742769	NC_051364.1	1418145	1423040	+	1869	protein_coding	uncharacterized LOC101742769%2C transcript variant X2	-
100379420	18.4332	24.6368	16.4678	107.353	87.2951	104.019	19.8459	99.5559	-2.31623	2.42843e-12	8.22694e-11	CPR51	NW_023637897.1	11168	38238	-	1019	protein_coding	cuticular protein RR-1 motif 51%2C transcript variant X1	Chitin_bind_4
100302607	1280.08	1456.42	2241.98	551.816	568.388	663.451	1659.49	594.551	1.47996	2.43387e-12	8.22694e-11	Gal	NC_051367.1	8890901	8927933	-	9490	protein_coding	beta-galactosidase%2C transcript variant X1	CPSase_L_D2
100216496	45.0589	27.4795	16.4678	154.508	216.298	128.494	29.6687	166.434	-2.47805	2.47469e-12	8.33946e-11	Glob1	NC_051374.1	4228014	4262536	-	1826	protein_coding	globin 1%2C transcript variant X4	-
692627	25368.1	17102.7	22102.2	8820.02	7238.7	4327.73	21524.3	6795.48	1.66339	2.5308e-12	8.50273e-11	LOC692627	NC_051362.1	11996297	12002671	+	1633	protein_coding	glucosidase	Glyco_hydro_1
101745438	48.1311	59.6969	34.1119	217.716	197.869	145.103	47.3133	186.896	-1.97107	3.13406e-12	1.04034e-10	LOC101745438	NC_051380.1	13906486	14300754	-	3557	protein_coding	max dimerization protein 4%2C transcript variant X2	HLH
101746744	1781.87	2378.4	2550.16	937.084	960.246	1102.25	2236.81	999.861	1.16118	3.15145e-12	1.04299e-10	LOC101746744	NC_051368.1	4246964	4249305	-	2342	protein_coding	UDP-N-acetylhexosamine pyrophosphorylase-like protein 1	-
119628986	334.869	325.964	397.581	807.658	682.841	745.617	352.805	745.372	-1.08086	3.23682e-12	1.06489e-10	LOC119628986	NC_051367.1	5055632	5057926	-	2247	protein_coding	filaggrin-2-like	-
733019	3966.2	3137.41	4461.61	7454.53	9259.1	8486.75	3855.07	8400.13	-1.12392	3.62063e-12	1.18763e-10	Ppib	NC_051376.1	7537186	7540314	+	1118	protein_coding	peptidylprolyl isomerase B	Pro_isomerase
101741156	4.09626	0	2.35255	44.1453	77.5956	72.5513	2.1496	64.764	-4.95146	3.90379e-12	1.2641e-10	LOC101741156	NC_051363.1	310722	341612	+	2118	protein_coding	synaptic vesicle 2-related protein%2C transcript variant X2	MFS_1
101735934	207.885	238.788	223.492	84.2773	89.2349	80.4183	223.388	84.6435	1.40135	3.91076e-12	1.2641e-10	LOC101735934	NC_051362.1	15517492	15519366	-	860	protein_coding	adenylate kinase isoenzyme 6 homolog	-
692948	79.8771	66.3299	61.1662	179.591	240.546	214.157	69.1244	211.432	-1.61119	4.21413e-12	1.35426e-10	Lix1	NC_051362.1	15699560	15727553	+	1282	protein_coding	Lix1 protein	-
101736860	759.856	796.907	719.88	356.172	193.019	274.471	758.881	274.554	1.46753	4.70656e-12	1.50379e-10	LOC101736860	NC_051374.1	8845047	8881936	-	3972	protein_coding	uncharacterized LOC101736860%2C transcript variant X1	-
novel.84	5970.3	4764.38	6804.74	2918.6	2683.84	2812.02	5846.48	2804.82	1.05948	4.96843e-12	1.5829e-10	-	NC_051363.1	13309950	13316360	+	1024	-	PF11901:Protein of unknown function (DUF3421)	-
101744473	118.792	126.974	92.9256	294.971	557.718	340.904	112.897	397.864	-1.81427	6.67883e-12	2.10964e-10	LOC101744473	NC_051361.1	5740398	5743684	+	2761	protein_coding	MKRN2 opposite strand protein	-
101741807	367.639	344.916	511.679	171.565	122.213	131.117	408.078	141.631	1.52621	7.38674e-12	2.32661e-10	LOC101741807	NC_051379.1	10908361	10926331	+	2781	protein_coding	E3 ubiquitin-protein ligase MARCHF8	-
101739327	965.693	1382.5	1155.1	494.628	517.951	566.424	1167.77	526.334	1.14962	7.46935e-12	2.34597e-10	LOC101739327	NC_051367.1	5271099	5274601	-	2043	protein_coding	pescadillo homolog	-
692456	4291.86	5928	5419.09	1682.54	2608.18	2110.98	5212.98	2133.9	1.28858	7.50025e-12	2.34902e-10	Cat	NC_051358.1	10353469	10355788	+	1524	protein_coding	catalase	Catalase
novel.362	164.874	175.3	142.329	51.1684	49.4672	55.069	160.835	51.9015	1.63251	7.97107e-12	2.48944e-10	-	NC_051381.1	26513	29954	+	3442	-	-	-
101736776	276.498	446.306	317.594	1158.81	1085.37	755.232	346.799	999.805	-1.52584	8.14792e-12	2.53753e-10	LOC101736776	NC_051368.1	11405216	11440484	-	3607	protein_coding	wiskott-Aldrich syndrome protein family member 2	-
101737716	162.826	174.353	215.258	31.1024	20.3688	58.5655	184.146	36.6789	2.31796	8.4109e-12	2.61209e-10	LOC101737716	NC_051365.1	4464041	4670611	-	4974	protein_coding	POU domain%2C class 6%2C transcription factor 2%2C transcript variant X3	Pou
101737626	26777.3	25990.9	39996.8	66133.6	76848.7	96526.4	30921.7	79836.3	-1.36846	8.73424e-12	2.70493e-10	LOC101737626	NC_051369.1	9939832	9948269	-	1349	protein_coding	lipase 1	-
101742282	479.262	430.197	422.282	130.429	152.281	213.283	443.914	165.331	1.42203	9.55214e-12	2.93365e-10	LOC101742282	NC_051376.1	6895154	6899262	-	1255	protein_coding	cytochrome b561 domain-containing protein 2	Cytochrom_B561
692416	1253.46	907.772	989.246	464.529	452.964	306.813	1050.16	408.102	1.3647	1.2234e-11	3.74692e-10	LOC692416	NC_051382.1	3256885	3266638	-	1365	protein_coding	Bombyrin	-
100216493	434.204	472.838	392.876	203.67	179.44	208.039	433.306	197.05	1.13756	1.31431e-11	3.99226e-10	Cyce	NC_051362.1	1913076	1936736	-	6064	protein_coding	cyclin E%2C transcript variant X2	Cyclin_C
101740873	1064	978.84	1092.76	2304.58	3286.17	2004.34	1045.2	2531.7	-1.27641	1.37061e-11	4.14059e-10	LOC101740873	NC_051370.1	13052737	13084496	-	3465	protein_coding	zinc transporter 1%2C transcript variant X1	-
100862843	489.503	278.586	516.384	1161.82	1153.26	1201.03	428.158	1172.04	-1.45475	1.45562e-11	4.38545e-10	UGT41A1	NC_051381.1	14453511	14476683	-	1941	protein_coding	UDP-glycosyltransferase UGT41A1%2C transcript variant X1	UDPGT
101739350	1798.26	1986.11	6857.68	78.2575	81.4754	182.689	3547.35	114.141	4.95706	1.55157e-11	4.66185e-10	LOC101739350	NC_051385.1	5815157	5822194	-	1201	protein_coding	chitin deacetylase 7-like	Polysacc_deac_1
101741178	35.8423	54.0115	35.2882	172.568	128.033	166.081	41.714	155.561	-1.8911	1.62206e-11	4.86049e-10	LOC101741178	NC_051362.1	5227337	5245708	-	1361	protein_coding	uncharacterized LOC101741178%2C transcript variant X4	-
101740578	68.6124	59.6969	55.2849	7.02311	5.81967	9.61523	61.1981	7.486	3.02269	1.74017e-11	5.20034e-10	LOC101740578	NC_051385.1	7536539	7657247	-	3033	protein_coding	uncharacterized LOC101740578%2C transcript variant X3	-
101747091	142.345	119.394	134.095	473.558	329.781	305.939	131.945	369.76	-1.48657	1.82563e-11	5.42647e-10	LOC101747091	NC_051365.1	7423268	7600747	+	4318	protein_coding	serine/arginine repetitive matrix protein 1%2C transcript variant X2	-
101737362	116.743	203.728	161.15	50.1651	28.1284	29.7198	160.54	36.0044	2.16233	2.02007e-11	5.92969e-10	LOC101737362	NC_051369.1	1517091	1599943	-	13616	protein_coding	dynein heavy chain 2%2C axonemal%2C transcript variant X3	Dynein_heavy
novel.133	2781.36	1552.12	2601.92	494.628	833.183	844.392	2311.8	724.067	1.67423	2.02167e-11	5.92969e-10	-	NC_051366.1	1608536	1612753	-	4218	-	PF00078:Reverse transcriptase (RNA-dependent DNA polymerase)	RVT_1
101737541	30.7219	37.9028	35.2882	129.426	141.612	109.264	34.6377	126.767	-1.86958	2.07235e-11	6.06232e-10	LOC101737541	NC_051376.1	54370	56547	-	1436	protein_coding	ATP-dependent (S)-NAD(P)H-hydrate dehydratase	-
101743027	722.99	694.569	576.374	278.918	249.276	144.228	664.644	224.141	1.57085	2.16532e-11	6.31761e-10	LOC101743027	NC_051369.1	11675925	11683998	-	2386	protein_coding	esterase FE4-like%2C transcript variant X3	COesterase
692380	29815.7	26145.4	31046.6	54134.1	53190.8	72598.5	29002.5	59974.5	-1.0482	2.24681e-11	6.53817e-10	LOC692380	NC_051373.1	1472244	1483396	+	1108	protein_coding	chymotrypsin-like elastase family member 1	Trypsin
692550	2111.62	1261.22	1942.03	4444.63	4040.79	4198.36	1771.62	4227.93	-1.25526	2.53464e-11	7.33722e-10	CPR46	NC_051379.1	9026187	9027980	+	549	protein_coding	cuticular protein RR-1 motif 46	Chitin_bind_4
101739133	584.741	713.52	570.493	293.967	315.232	274.471	622.918	294.557	1.08205	2.58218e-11	7.45538e-10	LOC101739133	NC_051375.1	11522979	11553312	-	6788	protein_coding	forkhead box protein N3	Fork_head
101742709	2219.15	2862.61	1599.73	962.166	824.453	686.178	2227.16	824.266	1.43482	2.88691e-11	8.292e-10	LOC101742709	NC_051358.1	15795975	15841143	+	3800	protein_coding	proton-coupled amino acid transporter-like protein pathetic%2C transcript variant X2	Aa_trans
101740613	1527.9	1247.95	1406.82	2370.8	3079.58	2941.39	1394.23	2797.25	-1.00485	3.20048e-11	9.14925e-10	LOC101740613	NC_051380.1	12547671	12550641	+	1680	protein_coding	uncharacterized LOC101740613	-
692919	131.08	118.446	97.6307	381.255	305.533	263.108	115.719	316.632	-1.44829	3.58667e-11	1.01963e-09	LOC692919	NC_051362.1	18615539	18636011	+	1525	protein_coding	Wnt inhibitory factor 1 precursor%2C transcript variant X2	-
101741235	2098.31	1769.11	2147.88	988.252	793.415	1091.77	2005.1	957.811	1.06527	3.62791e-11	1.02871e-09	LOC101741235	NC_051366.1	3628550	3639295	-	1927	protein_coding	inorganic pyrophosphatase	Pyrophosphatase
101739859	592.934	560.014	455.218	262.865	247.336	227.269	536.055	245.823	1.12679	3.85343e-11	1.08987e-09	LOC101739859	NC_051381.1	6518998	6536704	-	4289	protein_coding	seipin%2C transcript variant X3	-
101739255	44.0348	32.2174	67.0476	166.548	175.56	173.074	47.7666	171.727	-1.85947	3.88587e-11	1.09625e-09	LOC101739255	NC_051382.1	14290655	14313905	+	2314	protein_coding	uncharacterized LOC101739255	-
119630438	37.8904	59.6969	41.1696	133.439	185.26	178.319	46.2523	165.672	-1.83524	3.92258e-11	1.1038e-09	LOC119630438	NC_051381.1	14658551	14660749	-	2081	lncRNA	uncharacterized LOC119630438	Sugar_tr
101745858	371.736	319.331	318.77	137.452	106.694	156.466	336.612	133.537	1.33225	4.10171e-11	1.15128e-09	LOC101745858	NC_051366.1	8074217	8080970	-	1947	protein_coding	arylsulfatase B	Sulfatase
100852387	2204.81	1541.7	2067.89	935.077	798.265	951.034	1938.13	894.792	1.11461	4.2262e-11	1.18025e-09	LOC100852387	NC_051362.1	11091334	11096367	-	2100	protein_coding	luciferin 4-monooxygenase	AMP-binding
767621	46917.5	52228.2	57891.5	108588	93901.4	143037	52345.7	115176	-1.1377	4.52643e-11	1.26092e-09	Nuc	NC_051370.1	10025869	10044184	-	2788	protein_coding	alkaline nuclease%2C transcript variant X1	-
101741855	226.318	245.421	234.079	105.347	85.3552	96.1523	235.273	95.618	1.29976	5.25695e-11	1.44985e-09	LOC101741855	NC_051360.1	1675133	1676761	-	1024	lncRNA	uncharacterized LOC101741855	-
101745930	1382.49	1243.21	1095.11	647.13	626.585	487.754	1240.27	587.156	1.08	6.08229e-11	1.6528e-09	LOC101745930	NC_051358.1	15378666	15405450	-	5943	protein_coding	transmembrane protein 198%2C transcript variant X2	-
101736901	433.179	340.178	252.899	114.376	69.836	37.5868	342.085	73.9331	2.21566	6.17728e-11	1.67451e-09	LOC101736901	NC_051361.1	14783912	14820232	-	1540	protein_coding	carbohydrate sulfotransferase 11	-
692973	56.3236	28.4271	25.878	141.466	170.71	149.473	36.8762	153.883	-2.05704	6.55591e-11	1.77281e-09	LOC692973	NC_051377.1	7296456	7307236	+	489	protein_coding	salivary cysteine-rich peptide	-
101739181	137.225	122.237	152.916	47.1552	39.7677	41.9574	137.459	42.9601	1.67683	7.03968e-11	1.88524e-09	LOC101739181	NC_051373.1	1288302	1316843	+	4018	protein_coding	two pore calcium channel protein 1%2C transcript variant X1	Ion_trans
101743809	5082.43	3352.5	7563.44	18696.5	13624.8	16436.8	5332.79	16252.7	-1.6079	7.75529e-11	2.0669e-09	LOC101743809	NC_051385.1	1069555	1091478	-	5287	protein_coding	vanin-like protein 1	-
101739230	380.952	310.803	368.174	649.136	732.309	807.679	353.31	729.708	-1.04799	7.92406e-11	2.10177e-09	LOC101739230	NC_051366.1	13658115	13668419	-	6669	protein_coding	methionine aminopeptidase 1%2C transcript variant X1	-
101746450	3.07219	0.94757	5.88137	54.1783	87.2951	38.4609	3.30038	59.9781	-4.23864	8.33076e-11	2.20437e-09	LOC101746450	NC_051362.1	2661311	2662940	+	740	lncRNA	uncharacterized LOC101746450	-
100862828	260.113	185.724	228.197	580.912	484.003	480.761	224.678	515.225	-1.19823	8.46649e-11	2.23495e-09	UGT013830	NC_051385.1	9235884	9243147	-	2083	protein_coding	UDP-glucosyltransferase	UDPGT
119629355	546.851	540.115	583.432	1041.43	1389.93	1033.2	556.799	1154.85	-1.05275	9.17462e-11	2.41613e-09	LOC119629355	NC_051370.1	583748	588439	-	4613	protein_coding	mucin-like protein	-
100187556	67.5883	88.124	109.393	232.766	232.787	263.108	88.3686	242.887	-1.46397	1.0333e-10	2.70832e-09	NGR-B4	NC_051358.1	8994826	9038567	-	1759	protein_coding	neuropeptide receptor B4%2C transcript variant X2	7tm_2
101747227	660.522	468.1	636.364	278.918	166.831	166.081	588.329	203.943	1.52955	1.21074e-10	3.15105e-09	LOC101747227	NC_051379.1	4064519	4138155	+	5376	protein_coding	cystinosin homolog%2C transcript variant X6	-
101737943	263.185	239.735	208.2	501.651	472.363	485.132	237.04	486.382	-1.03495	1.24473e-10	3.23193e-09	LOC101737943	NC_051378.1	13559970	13572174	-	2827	protein_coding	glycosylated lysosomal membrane protein B%2C transcript variant X2	-
692615	343.062	69.1726	259.957	3.00991	6.78962	8.74112	224.064	6.18021	5.17152	1.265e-10	3.27687e-09	CSP5	NC_051376.1	7786651	7789049	+	378	protein_coding	chemosensory protein 5	-
101745169	432.155	475.68	611.662	1264.16	1048.51	1009.6	506.499	1107.42	-1.12981	1.29659e-10	3.33553e-09	LOC101745169	NC_051367.1	17542023	17545291	-	2374	protein_coding	probable G-protein coupled receptor Mth-like 1	7tm_2
105841970	538.658	551.486	624.601	259.855	315.232	259.611	571.582	278.233	1.03827	1.29666e-10	3.33553e-09	LOC105841970	NC_051375.1	12692111	12695399	-	846	protein_coding	uncharacterized LOC105841970	-
101746147	90.1177	96.6522	89.3968	237.782	201.749	249.996	92.0556	229.842	-1.31938	1.33478e-10	3.42563e-09	LOC101746147	NC_051374.1	5220199	5273104	+	2487	protein_coding	meteorin-like protein	-
101746269	203.789	246.368	202.319	92.3038	77.5956	84.7888	217.492	84.8961	1.35924	1.38495e-10	3.54617e-09	LOC101746269	NC_051359.1	4223372	4255992	+	2029	protein_coding	NAD kinase 2%2C mitochondrial%2C transcript variant X1	NAD_kinase
101737202	23.5535	12.3184	9.41019	101.333	98.9344	69.0548	15.094	89.7742	-2.56198	1.51051e-10	3.84107e-09	LOC101737202	NC_051374.1	8063921	8238129	+	5588	protein_coding	uncharacterized LOC101737202%2C transcript variant X1	-
101745392	557.091	562.857	478.744	270.891	278.374	236.01	532.897	261.759	1.02763	1.51904e-10	3.85391e-09	LOC101745392	NC_051367.1	4015722	4020665	+	2522	protein_coding	FGGY carbohydrate kinase domain-containing protein%2C transcript variant X2	FGGY_N
101742045	56.3236	64.4348	41.1696	164.541	285.164	165.207	53.976	204.971	-1.91835	1.63568e-10	4.14035e-09	LOC101742045	NC_051376.1	10822772	10832435	-	2023	protein_coding	uncharacterized oxidoreductase YjmC%2C transcript variant X1	-
101736622	1136.71	870.817	1132.75	1973.49	1974.81	2388.95	1046.76	2112.42	-1.01379	1.6516e-10	4.17113e-09	LOC101736622	NC_051375.1	7471596	7472998	-	843	protein_coding	proteasome subunit beta type-2	Proteasome
101744652	35.8423	21.7941	7.05764	156.515	108.634	131.117	21.5647	132.089	-2.59884	1.68591e-10	4.23847e-09	LOC101744652	NC_051363.1	46964	71951	+	1995	protein_coding	synaptic vesicle glycoprotein 2A	Sugar_tr
101740411	46.0829	22.7417	32.9357	167.551	112.514	136.361	33.9201	138.809	-2.03608	1.73881e-10	4.36159e-09	LOC101740411	NC_051380.1	850268	908717	+	3622	protein_coding	uncharacterized LOC101740411	CBM_14
101736295	93258.5	71765.2	91308.3	35876.1	27391.2	13483.2	85444	25583.5	1.73978	1.84515e-10	4.61788e-09	LOC101736295	NC_051362.1	6406383	6416392	-	963	protein_coding	pancreatic triacylglycerol lipase	Lipase
100144548	265.233	371.448	452.865	1298.27	829.303	898.587	363.182	1008.72	-1.4747	1.86409e-10	4.65477e-09	Tinag	NC_051377.1	2204058	2250685	-	2093	protein_coding	tubulointerstitial nephritis antigen	Peptidase_C1
101737414	907.322	777.955	725.761	425.4	344.33	276.219	803.679	348.65	1.20655	2.00907e-10	4.99431e-09	LOC101737414	NC_051374.1	12443599	12465416	+	3291	protein_coding	dihydropyrimidine dehydrogenase [NADP(+)]	DHO_dh
101737014	21.5054	4.73785	15.2916	288.951	561.598	178.319	13.8449	342.956	-4.636	2.09742e-10	5.20226e-09	LOC101737014	NC_051372.1	16740020	16743473	+	610	lncRNA	uncharacterized LOC101737014	-
101738947	946.236	1087.81	895.144	1912.29	3259.99	2077.76	976.397	2416.68	-1.3071	2.35448e-10	5.80093e-09	LOC101738947	NC_051368.1	9751732	9773331	+	4053	protein_coding	TOM1-like protein 2%2C transcript variant X1	-
101740099	633.896	632.977	855.151	1718.66	1445.22	1345.26	707.341	1503.04	-1.08842	2.65318e-10	6.50792e-09	LOC101740099	NC_051377.1	8672224	8710983	+	3990	protein_coding	balbiani ring protein 3%2C transcript variant X2	-
novel.231	110.599	109.918	218.787	30.0991	33.9481	34.0904	146.435	32.7125	2.15708	2.65952e-10	6.50907e-09	-	NC_051372.1	6246154	6247995	+	1707	-	-	-
101742670	149.513	152.559	178.794	342.126	438.415	333.911	160.289	371.484	-1.21445	2.89207e-10	7.03166e-09	LOC101742670	NC_051376.1	11119770	11123948	+	1147	protein_coding	WD repeat-containing protein 91%2C transcript variant X1	-
101742689	839.733	1212.89	662.242	2983.82	2623.7	1895.95	904.955	2501.16	-1.46563	2.92621e-10	7.09911e-09	LOC101742689	NC_051380.1	376903	383865	+	1939	protein_coding	solute carrier family 22 member 6	MFS_1
101745576	219.15	134.555	151.739	48.1585	23.2787	10.4893	168.481	27.3088	2.63588	2.97731e-10	7.20729e-09	LOC101745576	NC_051361.1	5879072	5884055	+	1362	protein_coding	prostatic acid phosphatase	Acid_phosphat_A
101736665	9979.51	7022.44	7072.94	3728.27	4118.39	3968.47	8024.96	3938.37	1.02691	2.98459e-10	7.20918e-09	LOC101736665	NC_051383.1	5240985	5281628	+	3991	protein_coding	ileal sodium/bile acid cotransporter%2C transcript variant X2	-
101746660	915.514	704.992	542.262	1477.86	2016.52	1769.2	720.923	1754.53	-1.28243	3.0581e-10	7.37068e-09	LOC101746660	NC_051384.1	10051999	10200775	-	5573	protein_coding	solute carrier family 41 member 1%2C transcript variant X2	-
101742289	1212.49	1632.66	1208.03	649.136	701.27	654.71	1351.06	668.372	1.01603	3.08556e-10	7.42073e-09	LOC101742289	NC_051381.1	7551064	7557629	-	3368	protein_coding	rRNA 2'-O-methyltransferase fibrillarin	-
100126160	9.21658	2.84271	12.939	46.1519	81.4754	102.271	8.33277	76.6328	-3.23515	3.37199e-10	8.07457e-09	Cyp9a21	NC_051374.1	15997507	16009696	-	2902	protein_coding	cytochrome P450 CYP9A21%2C transcript variant X3	-
101744910	166.923	194.252	217.611	593.955	396.708	437.056	192.928	475.906	-1.30348	3.40441e-10	8.13462e-09	LOC101744910	NC_051374.1	11203344	11390982	-	10307	protein_coding	voltage-dependent T-type calcium channel subunit alpha-1G%2C transcript variant X1	Ion_trans
100141437	359.447	596.969	312.889	154.508	62.0765	90.9076	423.102	102.498	2.04814	3.43238e-10	8.18383e-09	Tret1	NC_051362.1	9115317	9122152	-	2629	protein_coding	trehalose transporter BmTRET1%2C transcript variant X1	Sugar_tr
101738703	1425.5	1024.32	1246.85	665.189	548.989	575.165	1232.22	596.448	1.04679	3.44779e-10	8.20292e-09	LOC101738703	NC_051374.1	6075364	6096922	+	1790	protein_coding	putative inorganic phosphate cotransporter	MFS_1
101735549	2461.85	3441.58	3502.94	1630.37	1282.27	1521.83	3135.46	1478.15	1.08481	3.80775e-10	8.98225e-09	LOC101735549	NC_051366.1	4574942	4860651	-	3701	protein_coding	uncharacterized LOC101735549%2C transcript variant X1	-
101746090	134.153	251.106	104.688	407.34	935.027	730.757	163.316	691.042	-2.07787	4.16084e-10	9.77357e-09	LOC101746090	NC_051364.1	3624380	3655692	-	5147	protein_coding	putative glutathione-specific gamma-glutamylcyclotransferase 2%2C transcript variant X2	ChaC
100174824	16.385	24.6368	23.5255	84.2773	143.552	84.7888	21.5158	104.206	-2.27564	4.17192e-10	9.77888e-09	LOC100174824	NC_051380.1	12569185	12667849	-	2243	protein_coding	fez1	Fez1
101736163	96.2621	86.2289	75.2815	252.832	193.989	220.276	85.9242	222.366	-1.36873	4.20921e-10	9.84546e-09	LOC101736163	NC_051385.1	2928076	2956974	+	4297	protein_coding	histone-lysine N-methyltransferase%2C H3 lysine-79 specific%2C transcript variant X1	-
101745618	664.618	838.6	585.784	332.093	322.992	330.414	696.334	328.5	1.08518	4.26254e-10	9.94922e-09	LOC101745618	NC_051377.1	8641840	8645022	+	910	protein_coding	RNA-binding protein pno1	-
733062	20097.3	14619.1	21694	9446.09	6410.37	8761.22	18803.5	8205.89	1.19622	4.67197e-10	1.0882e-08	LOC733062	NC_051362.1	10406971	10442772	-	2872	protein_coding	very long-chain-fatty-acid--CoA ligase bubblegum%2C transcript variant X3	AMP-binding
101741678	589.861	596.022	919.846	295.974	224.057	301.569	701.91	273.867	1.35625	4.83213e-10	1.12314e-08	LOC101741678	NC_051378.1	8472540	8575106	-	5627	protein_coding	A disintegrin and metalloproteinase with thrombospondin motifs 7%2C transcript variant X1	TSP_1
101735682	364.567	434.935	318.77	183.604	143.552	150.347	372.757	159.168	1.23043	4.90917e-10	1.13866e-08	LOC101735682	NC_051376.1	8646902	8691272	+	16741	protein_coding	midasin%2C transcript variant X1	AAA_5
100134929	1544.29	1946.31	1202.15	669.202	699.33	441.426	1564.25	603.32	1.37561	4.96277e-10	1.14869e-08	LOC100134929	NC_051372.1	16686951	16695153	-	386	protein_coding	carboxypeptidase inhibitor	-
100499206	882.744	1103.92	875.148	528.74	455.874	405.588	953.937	463.401	1.0431	4.99819e-10	1.15448e-08	dcr-2	NC_051380.1	9443360	9491469	+	5410	protein_coding	dicer-2%2C transcript variant X1	Ribonuclease_3
101745185	10.2406	14.2136	10.5865	78.2575	54.3169	72.5513	11.6802	68.3752	-2.54145	5.0969e-10	1.17483e-08	LOC101745185	NC_051375.1	13115089	13143006	+	2366	protein_coding	ninjurin-1%2C transcript variant X3	-
119630798	1429.59	635.82	1210.39	388.278	379.249	291.953	1091.93	353.16	1.62859	5.43535e-10	1.24766e-08	LOC119630798	NW_023637894.1	122685	129913	-	2977	protein_coding	facilitated trehalose transporter Tret1-like%2C transcript variant X2	Sugar_tr
692894	283.666	230.26	257.604	702.311	623.675	464.153	257.177	596.713	-1.21399	5.72838e-10	1.3095e-08	LOC692894	NC_051367.1	8365510	8470727	+	62766	protein_coding	notch-like protein%2C transcript variant X1	EGF_CA
101746190	336.917	409.35	404.638	151.499	162.951	199.297	383.635	171.249	1.16142	5.82371e-10	1.32855e-08	LOC101746190	NC_051380.1	21288499	21294905	-	2454	protein_coding	ribosomal RNA processing protein 1 homolog	-
101745642	7292.37	8794.4	9999.5	3012.91	2933.11	4806.74	8695.42	3584.26	1.27838	6.50734e-10	1.4754e-08	LOC101745642	NC_051380.1	7373802	7399109	-	9687	protein_coding	organic cation transporter protein%2C transcript variant X2	Sugar_tr
101740662	14368.7	20036.4	12843.7	7005.05	8128.14	6987.65	15749.6	7373.61	1.09495	7.09671e-10	1.60574e-08	LOC101740662	NC_051368.1	16130428	16253836	+	4579	protein_coding	protein N-terminal asparagine amidohydrolase%2C transcript variant X2	-
101740358	194.572	184.776	187.028	429.413	372.459	359.26	188.792	387.044	-1.03504	7.27574e-10	1.63956e-08	LOC101740358	NC_051366.1	9867458	9968652	-	12534	protein_coding	uncharacterized LOC101740358%2C transcript variant X3	CUB
novel.274	49.1551	117.499	89.3968	15.0495	15.5191	8.74112	85.3502	13.1033	2.71274	7.56797e-10	1.6985e-08	-	NC_051374.1	16620763	16624390	+	2569	-	-	-
101737547	1358.93	929.566	989.246	489.611	288.074	192.305	1092.58	323.33	1.75808	7.58877e-10	1.69973e-08	LOC101737547	NC_051361.1	3011198	3109413	+	5942	protein_coding	zinc finger protein Gfi-1b%2C transcript variant X1	-
101744519	612.391	1534.12	702.236	5860.29	8085.46	6782.23	949.581	6909.33	-2.8629	7.61357e-10	1.70185e-08	LOC101744519	NC_051369.1	1908661	1950831	-	3516	protein_coding	neutral ceramidase%2C transcript variant X1	Ceramidase_alk
119629549	62.468	100.442	316.418	0	0	0	159.776	0	9.83974	7.7188e-10	1.71844e-08	LOC119629549	NC_051372.1	10185040	10188655	+	1402	protein_coding	uncharacterized LOC119629549	-
101736851	428.059	276.691	497.564	964.173	990.314	1707.14	400.771	1220.54	-1.60848	7.86393e-10	1.74724e-08	LOC101736851	NC_051373.1	1997507	1998614	+	1108	protein_coding	retinol dehydrogenase 11	adh_short
101736809	193.548	180.038	174.089	346.139	417.076	370.623	182.558	377.946	-1.04921	8.21776e-10	1.82221e-08	LOC101736809	NC_051370.1	10425307	10460470	+	5439	protein_coding	gamma-tubulin complex component 2%2C transcript variant X1	-
101739396	95.238	14.2136	48.2272	0	0	0	52.5596	0	8.23505	8.32695e-10	1.84273e-08	LOC101739396	NC_051363.1	10719990	10727893	-	457	protein_coding	uncharacterized LOC101739396	-
101737534	556.067	827.229	572.845	266.878	292.923	299.82	652.047	286.541	1.18693	8.51638e-10	1.8809e-08	LOC101737534	NC_051378.1	13548253	13551005	+	1744	protein_coding	RNA-binding protein NOB1	-
101743969	365.591	336.387	343.472	166.548	130.943	178.319	348.484	158.603	1.13443	8.87589e-10	1.9564e-08	LOC101743969	NC_051379.1	3010497	3168991	-	11492	protein_coding	DNA N6-methyl adenine demethylase%2C transcript variant X4	-
101737830	58.3717	31.2698	41.1696	155.512	134.822	144.228	43.6037	144.854	-1.73428	9.01367e-10	1.98283e-08	LOC101737830	NC_051367.1	1377023	1530299	-	5436	protein_coding	TNF receptor-associated factor 4%2C transcript variant X3	-
733016	4731.18	4771.96	7097.64	14505.7	10408.5	12672.9	5533.59	12529	-1.17915	9.20009e-10	2.01532e-08	LOC733016	NC_051370.1	8751619	8753927	-	1037	protein_coding	muscular protein 20	CH
101742643	5.12032	2.84271	5.88137	51.1684	50.4371	41.0832	4.6148	47.5629	-3.38727	9.60565e-10	2.09641e-08	LOC101742643	NC_051372.1	3196969	3258187	-	1916	protein_coding	protein obstructor-E	CBM_14
100174818	57.3476	49.2737	30.5831	0	3.87978	0.874112	45.7348	1.58463	4.86008	1.13178e-09	2.46041e-08	Gr9	NC_051373.1	12288614	12317755	+	1999	protein_coding	gustatory receptor 9%2C transcript variant X1	-
119631037	160.778	104.233	148.211	16.0528	32.9781	43.7056	137.74	30.9122	2.14582	1.18803e-09	2.55761e-08	LOC119631037	NW_023638052.1	2830	11131	+	8302	pseudogene	-	-
101736550	69530.9	51626.5	79674.9	127893	135670	169452	66944.1	144338	-1.10844	1.27484e-09	2.7181e-08	LOC101736550	NC_051362.1	6392335	6396239	-	1186	protein_coding	lipase member H-A	Lipase
101745415	442.396	530.639	512.855	162.535	206.598	262.234	495.297	210.456	1.23248	1.30565e-09	2.77845e-08	LOC101745415	NC_051372.1	15592937	15603035	+	2385	protein_coding	solute carrier family 22 member 3	Sugar_tr
101742927	351.254	321.226	330.533	139.459	105.724	170.452	334.338	138.545	1.2686	1.3326e-09	2.83036e-08	LOC101742927	NC_051360.1	12217968	12220693	+	1766	protein_coding	serine protease inhibitor dipetalogastin	-
novel.295	169.995	124.132	144.682	59.1948	34.918	34.9645	146.269	43.0258	1.76968	1.585e-09	3.34085e-08	-	NC_051376.1	10448727	10452174	+	431	-	-	-
101738628	35071.2	27281.5	24377.1	13709.1	9866.28	5763.89	28909.9	9779.76	1.56375	1.59768e-09	3.36118e-08	LOC101738628	NC_051361.1	14988109	14993598	+	1774	protein_coding	maltase A1	-
101745412	189.452	225.522	151.739	446.469	686.721	410.832	188.904	514.674	-1.44302	1.61611e-09	3.39351e-08	LOC101745412	NC_051368.1	3722248	3727830	+	2225	protein_coding	ras-related protein Rab-24	Ras
100862815	60.4198	31.2698	52.9323	144.475	154.221	165.207	48.2073	154.635	-1.68867	1.85327e-09	3.8683e-08	UGT41A2	NC_051381.1	14502321	14539546	-	1850	protein_coding	UDP-glycosyltransferase UGT41A2%2C transcript variant X1	UDPGT
101745277	172.043	191.409	238.784	506.667	376.339	574.291	200.745	485.766	-1.27765	1.98774e-09	4.10631e-08	LOC101745277	NC_051384.1	5782337	5783237	-	901	protein_coding	protein lethal(2)essential for life	-
101742876	257.04	289.009	254.075	493.624	828.333	592.648	266.708	638.202	-1.25802	1.9889e-09	4.10631e-08	LOC101742876	NC_051367.1	8947559	8951646	+	960	protein_coding	uncharacterized LOC101742876	SAM_2
105841306	49.1551	49.2737	54.1086	193.637	126.093	144.228	50.8458	154.653	-1.60571	1.99434e-09	4.10991e-08	LOC105841306	NC_051366.1	8893717	9029926	-	4222	protein_coding	translation initiation factor IF-2%2C transcript variant X3	-
101743662	588.837	607.393	958.663	2195.22	1501.47	1653.82	718.298	1783.51	-1.31314	2.04172e-09	4.19195e-08	LOC101743662	NC_051382.1	8855703	8902014	+	5455	protein_coding	sodium/potassium-transporting ATPase subunit alpha%2C transcript variant X4	E1-E2_ATPase
101745054	1971.33	1777.64	1337.42	893.942	796.325	842.644	1695.46	844.303	1.00641	2.11985e-09	4.3363e-08	LOC101745054	NC_051380.1	8914180	8946311	-	5134	protein_coding	hexokinase type 2%2C transcript variant X1	-
101739790	357.399	441.568	277.601	688.265	975.765	860.126	358.856	841.385	-1.22732	2.61799e-09	5.29664e-08	LOC101739790	NC_051361.1	3648849	3683428	+	2619	protein_coding	tribbles homolog 2	Pkinase
692800	136.201	139.293	101.16	37.1222	34.918	13.1117	125.551	28.384	2.1568	2.91842e-09	5.88301e-08	CPR1	NC_051362.1	6889743	6892001	-	1167	protein_coding	cuticular protein RR-1 motif 1	Chitin_bind_4
novel.254	664.618	416.931	432.869	1588.23	1005.83	1222.01	504.806	1272.02	-1.33299	3.20182e-09	6.40768e-08	-	NC_051373.1	12655595	12657460	+	1866	-	-	-
101737520	419.867	375.238	359.94	730.404	949.576	680.933	385.015	786.971	-1.03066	3.64894e-09	7.21138e-08	LOC101737520	NC_051376.1	2645695	2669214	-	2265	protein_coding	FAS-associated factor 1%2C transcript variant X2	UBX
692367	5194.06	5408.73	4634.52	9970.81	12811	8193.05	5079.1	10325	-1.02337	3.67816e-09	7.25619e-08	Sap-r	NC_051369.1	4811076	4853380	-	3637	protein_coding	saposin-related	-
101746909	5498.2	5106.46	33293.3	237.782	249.276	402.091	14632.6	296.383	5.62546	3.81077e-09	7.50444e-08	LOC101746909	NC_051372.1	8895601	8900903	+	907	protein_coding	uncharacterized LOC101746909	-
101747025	6208.91	6181	37098.5	348.146	224.057	466.776	16496.1	346.326	5.57376	3.87841e-09	7.6241e-08	LOC101747025	NC_051372.1	10197084	10202955	-	908	protein_coding	uncharacterized LOC101747025	-
119630970	156.682	105.18	132.919	14.0462	37.8279	39.335	131.594	30.403	2.10612	4.75565e-09	9.20172e-08	LOC119630970	NW_023637987.1	12341	20642	+	8302	pseudogene	-	-
novel.361	519.201	591.284	925.728	234.773	211.448	312.932	678.737	253.051	1.42122	4.90655e-09	9.47717e-08	-	NC_051380.1	21016142	21018260	-	2119	-	-	-
novel.204	81.9252	76.7532	88.2205	13.0429	26.1885	20.1046	82.2996	19.7787	2.05276	4.93388e-09	9.51338e-08	-	NC_051370.1	6967639	6970683	+	2626	-	PF05485:THAP domain	THAP
101742792	19850.5	14315.9	15052.8	9203.29	6484.08	5250.79	16406.4	6979.39	1.23316	4.96219e-09	9.55134e-08	LOC101742792	NC_051370.1	4776651	4834544	-	4659	protein_coding	venom dipeptidyl peptidase 4%2C transcript variant X2	-
101744753	63.492	63.4872	79.9866	15.0495	17.459	13.9858	68.9886	15.4981	2.1537	5.00908e-09	9.6249e-08	LOC101744753	NC_051369.1	12389171	12413860	-	3354	protein_coding	facilitated trehalose transporter Tret1	Sugar_tr
692491	498.72	147.821	339.943	87.2872	80.5054	62.0619	328.828	76.6182	2.10226	5.38106e-09	1.03039e-07	an-0128	NC_051380.1	767444	779576	+	785	protein_coding	juvenile hormone binding protein an-0128	-
101746528	81.9252	120.341	114.099	324.066	222.117	270.101	105.455	272.095	-1.36726	5.41565e-09	1.03523e-07	LOC101746528	NC_051375.1	11973030	11997815	-	1955	protein_coding	connectin	-
101735545	151.562	91.9143	572.845	5.01651	2.90984	9.61523	272.107	5.84719	5.53206	5.53449e-09	1.05613e-07	LOC101735545	NC_051385.1	5804828	5810548	-	1964	protein_coding	chitin deacetylase 8-like	-
119629505	28.6738	33.165	25.878	86.2839	98.9344	150.347	29.2389	111.855	-1.93347	5.70424e-09	1.08478e-07	LOC119629505	NC_051371.1	6617971	6624277	+	1054	lncRNA	uncharacterized LOC119629505	-
101740958	4422.94	6717.33	3722.91	2377.82	1966.08	2090.88	4954.39	2144.93	1.20803	6.09256e-09	1.15467e-07	LOC101740958	NC_051372.1	12751108	12760841	-	4012	protein_coding	importin-5	-
100196930	301.075	188.566	274.072	654.153	485.942	709.779	254.571	616.625	-1.27827	6.18868e-09	1.17089e-07	cyp6a8	NC_051373.1	12667586	12670730	-	1572	protein_coding	cytochrome P450 Cyp6ae21	p450
101741592	52.2273	61.5921	67.0476	168.555	144.522	155.592	60.289	156.223	-1.37593	6.25945e-09	1.18025e-07	LOC101741592	NC_051361.1	12643758	12649575	-	3775	protein_coding	uncharacterized LOC101741592	-
101740031	257.04	194.252	341.119	110.363	85.3552	91.7817	264.137	95.8334	1.46087	6.37323e-09	1.1956e-07	LOC101740031	NC_051359.1	6849038	6858989	+	1062	protein_coding	aldo-keto reductase AKR2E4-like	Aldo_ket_red
119628988	838.709	874.607	585.784	315.037	399.617	260.485	766.367	325.046	1.23909	6.81837e-09	1.27051e-07	LOC119628988	NC_051367.1	14568889	14611975	+	2111	protein_coding	23 kDa integral membrane protein-like	Tetraspannin
101735594	11.2647	11.3708	2.35255	51.1684	100.874	53.3208	8.32937	68.4545	-3.00825	7.15005e-09	1.32563e-07	LOC101735594	NC_051385.1	10046117	10082963	-	2347	protein_coding	hyaluronidase%2C transcript variant X1	-
101743189	403.482	375.238	457.571	992.265	754.617	734.254	412.097	827.045	-1.00573	7.17056e-09	1.32721e-07	LOC101743189	NC_051361.1	11148457	11180072	+	4930	protein_coding	junctophilin-1%2C transcript variant X1	-
101744865	252.944	247.316	197.614	100.33	84.3852	110.138	232.625	98.2845	1.24331	7.19454e-09	1.32943e-07	LOC101744865	NC_051360.1	10863110	10885236	+	5286	protein_coding	DNA-directed RNA polymerase%2C mitochondrial	-
101737249	7003.58	4711.32	5594.36	19459	9335.72	17823.1	5769.75	15539.3	-1.42936	7.39816e-09	1.36251e-07	LOC101737249	NC_051377.1	10067576	10082656	+	1552	protein_coding	myrosinase 1%2C transcript variant X1	Glyco_hydro_1
101735745	611.367	710.678	570.493	1192.93	1823.5	1173.06	630.846	1396.49	-1.14568	7.68545e-09	1.41308e-07	LOC101735745	NC_051359.1	8147065	8163195	-	3181	protein_coding	F-box/LRR-repeat protein 20	-
101741223	334.869	330.702	299.95	177.584	151.311	140.732	321.84	156.543	1.04238	7.98752e-09	1.46376e-07	LOC101741223	NC_051380.1	18319616	18467416	-	3026	protein_coding	uncharacterized LOC101741223	-
101740667	258.064	477.575	324.652	100.33	119.303	152.095	353.43	123.91	1.51117	8.98355e-09	1.63817e-07	LOC101740667	NC_051380.1	7419813	7430657	-	5033	protein_coding	monocarboxylate transporter 10	MFS_1
732945	604.198	1162.67	494.035	251.829	213.388	272.723	753.634	245.98	1.61607	9.75437e-09	1.76754e-07	LOC732945	NC_051360.1	3111286	3115524	-	1499	protein_coding	eukaryotic translation initiation factor 4E-binding protein 2	-
101739028	130.056	86.2289	105.865	280.924	339.481	220.276	107.383	280.227	-1.38424	9.83934e-09	1.77959e-07	LOC101739028	NC_051381.1	16151156	16175146	+	2084	protein_coding	uncharacterized LOC101739028%2C transcript variant X3	-
101739427	103.431	127.922	99.9833	240.792	399.617	253.492	110.445	297.967	-1.42911	9.87936e-09	1.78392e-07	LOC101739427	NC_051364.1	4068756	4219283	-	6107	protein_coding	rho guanine nucleotide exchange factor 17%2C transcript variant X3	RhoGEF
119629853	3751.15	2660.78	4042.85	1849.08	890.41	1090.02	3484.93	1276.5	1.44904	1.01731e-08	1.831e-07	LOC119629853	NC_051375.1	6227428	6229266	-	1750	protein_coding	uncharacterized LOC119629853	-
101747020	304.147	416.931	495.211	138.456	130.943	198.423	405.43	155.941	1.37539	1.02087e-08	1.83146e-07	LOC101747020	NC_051372.1	14664838	14673662	-	930	protein_coding	uncharacterized LOC101747020	-
101740545	4001.02	3805.44	6777.69	1726.68	2214.38	2163.43	4861.38	2034.83	1.25616	1.0982e-08	1.96382e-07	LOC101740545	NC_051370.1	5579537	5590130	+	1325	protein_coding	lipopolysaccharide-induced tumor necrosis factor-alpha factor homolog%2C transcript variant X2	-
101743847	5006.65	6748.6	3987.57	2287.53	2272.58	1181.8	5247.61	1913.97	1.45544	1.11901e-08	1.99781e-07	LOC101743847	NC_051358.1	6434261	6446329	-	1178	protein_coding	peptidoglycan-recognition protein 2	-
101738409	67.5883	67.2775	89.3968	194.641	177.5	173.948	74.7542	182.03	-1.28918	1.1854e-08	2.11294e-07	LOC101738409	NC_051366.1	13334668	13413883	-	5939	protein_coding	calcium-activated potassium channel slowpoke%2C transcript variant X2	Ion_trans
101735671	1422.43	1072.65	1839.69	647.13	549.959	722.89	1444.92	639.993	1.1739	1.20727e-08	2.14684e-07	LOC101735671	NC_051368.1	13515841	13528400	-	1657	protein_coding	E3 ubiquitin-protein ligase SINAT3%2C transcript variant X6	-
101741561	65.5402	68.2251	71.7527	137.452	222.117	204.542	68.506	188.037	-1.45875	1.20829e-08	2.14684e-07	LOC101741561	NC_051382.1	12817211	12819340	+	951	protein_coding	uncharacterized LOC101741561	-
novel.226	962.621	1244.16	912.789	2831.32	1799.25	2128.46	1039.86	2253.01	-1.11481	1.36903e-08	2.41694e-07	-	NC_051371.1	6626940	6629007	-	2068	-	-	-
101742065	111.623	109.918	129.39	272.898	295.833	220.276	116.977	263.002	-1.17028	1.42389e-08	2.50185e-07	LOC101742065	NC_051372.1	1961500	2078221	+	5675	protein_coding	uncharacterized LOC101742065%2C transcript variant X2	-
101745601	53.2514	61.5921	43.5221	12.0396	7.75956	6.99289	52.7885	8.93069	2.57594	1.49519e-08	2.61882e-07	LOC101745601	NC_051382.1	3225275	3236802	-	2080	protein_coding	uncharacterized LOC101745601%2C transcript variant X2	-
692368	95.238	85.2813	117.627	208.687	242.486	229.891	99.3823	227.021	-1.19732	1.52225e-08	2.66202e-07	PPAE	NC_051385.1	7434726	7451562	-	1429	protein_coding	prophenoloxidase activating enzyme	Trypsin
100145915	60905.2	31561.7	52488.9	22188	16302.8	21638.6	48318.6	20043.2	1.26945	1.57213e-08	2.74491e-07	A3	NC_051374.1	3564290	3566360	+	1542	protein_coding	actin A3%2C transcript variant X1	Actin
105842530	233.487	180.038	212.906	497.638	389.918	406.462	208.81	431.339	-1.04733	1.57773e-08	2.75036e-07	LOC105842530	NC_051367.1	7056544	7157464	+	2458	protein_coding	inositol-trisphosphate 3-kinase homolog%2C transcript variant X1	-
101744182	317.46	356.286	250.546	145.479	139.672	140.732	308.098	141.961	1.12042	1.62795e-08	2.83345e-07	LOC101744182	NC_051373.1	7993378	8011478	-	3795	protein_coding	probable ATP-dependent RNA helicase kurz	DUF1605
101735722	1496.16	1796.59	1571.5	2774.13	4516.06	3043.66	1621.42	3444.62	-1.08692	1.66969e-08	2.90094e-07	LOC101735722	NC_051368.1	1687697	1830074	+	7250	protein_coding	segmentation protein cap'n'collar%2C transcript variant X9	bZIP_Maf
101738865	108.551	198.99	65.8713	25.0825	10.6694	27.9716	124.471	21.2412	2.55096	1.67196e-08	2.90094e-07	LOC101738865	NC_051368.1	17754691	17811282	+	1960	protein_coding	E3 ubiquitin-protein ligase SINA-like 10%2C transcript variant X2	-
101737466	11784.9	11469.4	16731.3	5247.27	5981.65	7632.74	13328.6	6287.22	1.08388	1.69368e-08	2.93403e-07	LOC101737466	NC_051359.1	7156613	7247426	+	24131	protein_coding	mucin-17%2C transcript variant X2	CBM_14
101741884	219.15	256.792	215.258	387.274	549.959	521.845	230.4	486.359	-1.07701	1.73241e-08	2.99645e-07	LOC101741884	NC_051365.1	6314334	6316895	-	1904	protein_coding	uncharacterized LOC101741884%2C transcript variant X2	Death
101742796	622.631	479.471	579.903	964.173	2423.89	1468.51	560.668	1618.86	-1.53004	2.14064e-08	3.68529e-07	LOC101742796	NC_051361.1	66605	67558	-	954	protein_coding	carbonyl reductase [NADPH] 3	adh_short
692675	144.393	85.2813	145.858	36.1189	43.6475	29.7198	125.177	36.4954	1.77808	2.37221e-08	4.06501e-07	LOC692675	NC_051361.1	11082640	11107041	-	2828	protein_coding	dopa decarboxylase%2C transcript variant X4	-
101746554	488.479	204.675	352.882	131.433	105.724	76.0477	348.679	104.401	1.74126	2.40753e-08	4.11918e-07	LOC101746554	NC_051384.1	7611739	7618019	+	2705	protein_coding	facilitated trehalose transporter Tret1-like%2C transcript variant X2	Sugar_tr
101746814	150.538	105.18	192.909	320.053	368.579	432.685	149.542	373.773	-1.32724	2.64069e-08	4.5042e-07	LOC101746814	NC_051364.1	9797647	9826591	+	3095	protein_coding	apyrase%2C transcript variant X2	-
101736050	2054.27	1882.82	2358.43	3547.67	6339.56	4160.77	2098.51	4682.67	-1.15815	2.91154e-08	4.93582e-07	LOC101736050	NC_051370.1	17585728	17601152	+	3294	protein_coding	eukaryotic translation initiation factor 4 gamma 2%2C transcript variant X2	-
101743158	31.746	59.6969	57.6374	181.598	151.311	128.494	49.6935	153.801	-1.62976	3.25407e-08	5.48443e-07	LOC101743158	NC_051372.1	12969124	13117022	-	6755	protein_coding	division abnormally delayed protein	-
693031	1667.18	2457.05	1430.35	11453.7	25124.5	8527.83	1851.53	15035.3	-3.02149	3.31055e-08	5.56966e-07	Bcp	NC_051380.1	15654156	15664941	+	1596	protein_coding	fibroinase%2C transcript variant X1	Peptidase_C1
100302628	253.968	382.818	402.286	920.028	672.172	722.89	346.357	771.697	-1.15621	3.31795e-08	5.57366e-07	LOC100302628	NC_051358.1	8460501	8464001	-	218	protein_coding	cold-related protein	-
101739012	309.268	425.459	297.597	161.532	156.161	161.711	344.108	159.801	1.10846	3.4187e-08	5.71691e-07	LOC101739012	NC_051365.1	15427628	15437146	+	1956	protein_coding	probable ATP-dependent RNA helicase DDX52	DEAD
101736750	9015.87	6834.82	6381.29	4159.69	3485.98	2426.53	7410.66	3357.4	1.14245	4.03376e-08	6.71507e-07	LOC101736750	NC_051366.1	1019989	1034067	+	3106	protein_coding	membrane alanyl aminopeptidase-like	-
100036580	943.164	573.28	686.944	2304.58	1372.47	1608.37	734.463	1761.81	-1.26228	4.04845e-08	6.7294e-07	Cyp6ae2	NC_051373.1	12657771	12660220	-	1572	protein_coding	cytochrome P450 6ae2	p450
101738736	242414	237260	373856	143398	146603	107210	284510	132404	1.10354	4.08285e-08	6.76905e-07	LOC101738736	NC_051377.1	6706323	6721441	-	1383	protein_coding	uncharacterized LOC101738736%2C transcript variant X3	-
110386278	227.342	205.623	211.729	53.175	71.7759	108.39	214.898	77.7803	1.46067	4.10786e-08	6.79758e-07	LOC110386278	NC_051362.1	5402722	5405981	+	2567	lncRNA	uncharacterized LOC110386278	-
101738358	2617.51	2458.94	2935.98	1013.33	1159.08	1679.17	2670.81	1283.86	1.05614	4.19541e-08	6.9218e-07	LOC101738358	NC_051360.1	7695735	7697933	-	586	protein_coding	cytochrome c	-
101740635	538.658	738.157	525.794	234.773	292.923	321.673	600.87	283.123	1.08559	4.50336e-08	7.39685e-07	LOC101740635	NC_051379.1	3671919	3676362	-	2516	protein_coding	pre-rRNA-processing protein TSR1 homolog%2C transcript variant X2	-
101738943	171.019	186.671	432.869	87.2872	47.5273	65.5584	263.52	66.791	1.9786	4.83915e-08	7.92161e-07	LOC101738943	NC_051361.1	14274701	14327511	+	8261	protein_coding	myosin-VIIa	Myosin_head
101739002	91.1418	182.881	76.4578	314.033	499.522	334.785	116.827	382.78	-1.70671	4.87875e-08	7.96623e-07	LOC101739002	NC_051377.1	7767130	7791678	-	2840	protein_coding	UPF0183 protein CG7083%2C transcript variant X2	-
101735790	36.8663	78.6483	28.2306	168.555	242.486	150.347	47.9151	187.129	-1.95404	4.97793e-08	8.11622e-07	LOC101735790	NC_051373.1	9503491	9548378	+	1767	protein_coding	uncharacterized LOC101735790	-
100233162	19.4572	12.3184	14.1153	66.2179	61.1065	65.5584	15.297	64.2943	-2.07266	4.99125e-08	8.12599e-07	Inx3	NC_051379.1	5428983	5440123	-	1804	protein_coding	innexin 3	-
novel.422	5.12032	5.68542	7.05764	36.1189	43.6475	48.0761	5.95446	42.6142	-2.84987	5.0869e-08	8.26957e-07	-	NC_051385.1	1095938	1096492	+	555	-	-	-
101737003	773.169	1368.29	824.568	417.373	467.514	307.687	988.676	397.525	1.31576	5.17482e-08	8.3879e-07	LOC101737003	NC_051381.1	15470372	15495122	-	2116	protein_coding	programmed cell death protein 4	-
101744925	58.3717	72.9629	198.79	5.01651	14.5492	22.7269	110.042	14.0975	2.94967	5.21391e-08	8.43892e-07	LOC101744925	NC_051372.1	13480460	13506297	+	2797	protein_coding	uncharacterized LOC101744925	-
119628400	82.9493	84.3338	82.3392	167.551	184.29	210.661	83.2074	187.501	-1.17304	5.43712e-08	8.76183e-07	LOC119628400	NC_051370.1	7014536	7016775	+	2157	protein_coding	cytochrome b561 domain-containing protein 2-like	Cytochrom_B561
693003	89.0937	71.0678	145.858	337.109	398.647	215.031	102.006	316.929	-1.64072	5.4802e-08	8.81842e-07	Y-b	NC_051374.1	10120200	10122221	+	2022	protein_coding	yellow-b	-
101746322	15.361	4.73785	16.4678	118.39	64.9863	50.6985	12.1889	78.0248	-2.69489	5.71481e-08	9.16934e-07	LOC101746322	NC_051385.1	5557900	5558427	+	528	protein_coding	uncharacterized LOC101746322	-
732928	1281.11	1009.16	1320.96	1962.46	2993.25	2301.54	1203.74	2419.08	-1.00738	5.84091e-08	9.35812e-07	Ubc13	NC_051362.1	2332394	2333755	+	1362	protein_coding	ubiquitin conjugating enzyme E2	UQ_con
101742089	37.8904	36.9552	64.6951	154.508	129.973	126.746	46.5136	137.076	-1.5698	5.96965e-08	9.53681e-07	LOC101742089	NC_051382.1	1832819	1874031	+	6658	protein_coding	tubulin polyglutamylase TTLL5%2C transcript variant X1	TTL
100862814	334.869	430.197	375.231	814.681	631.434	1089.14	380.099	845.086	-1.15278	6.00218e-08	9.57499e-07	UGT40B4	NC_051364.1	10062965	10087837	+	1557	protein_coding	UDP-glycosyltransferase UGT40B4	UDPGT
101743279	18416.8	21309	28602.3	10473.5	9466.66	13326.7	22776	11088.9	1.03832	6.17439e-08	9.82144e-07	LOC101743279	NC_051360.1	5673650	5681570	+	4150	protein_coding	mucin-5AC%2C transcript variant X1	-
101736935	52.2273	46.4309	62.3425	165.545	136.762	123.25	53.6669	141.852	-1.40647	6.20044e-08	9.84875e-07	LOC101736935	NC_051370.1	7332957	7338862	+	1919	protein_coding	delta-sarcoglycan%2C transcript variant X3	-
101742214	7.16845	4.73785	12.939	49.1618	43.6475	58.5655	8.28177	50.4583	-2.63895	6.64851e-08	1.05153e-06	LOC101742214	NC_051370.1	12218039	12234602	+	1314	protein_coding	epoxide hydrolase 4%2C transcript variant X3	-
101746412	12.2888	37.9028	38.817	143.472	102.814	116.257	29.6695	120.848	-2.029	6.72809e-08	1.0626e-06	LOC101746412	NC_051366.1	3245994	3374521	-	2155	protein_coding	uncharacterized LOC101746412%2C transcript variant X1	SH2
101738162	19117.2	15669	28637.6	7546.84	9778.99	10672.9	21141.3	9332.91	1.17958	7.08796e-08	1.11784e-06	LOC101738162	NC_051360.1	13129059	13129918	-	379	protein_coding	fungal protease inhibitor F-like	-
101747001	68.6124	102.338	88.2205	189.624	198.839	211.535	86.3902	199.999	-1.21	7.35209e-08	1.15369e-06	LOC101747001	NC_051361.1	12793483	12820268	+	5287	protein_coding	ral guanine nucleotide dissociation stimulator%2C transcript variant X9	RA
692432	542.754	408.403	388.17	1111.66	877.8	776.211	446.443	921.89	-1.04518	7.35687e-08	1.15369e-06	Tub3	NC_051377.1	11375833	11412555	-	2015	protein_coding	beta-tubulin	Tubulin
101743573	2503.84	2882.51	2116.12	1490.91	1222.13	916.943	2500.82	1209.99	1.04809	8.422e-08	1.3096e-06	LOC101743573	NC_051368.1	507045	536703	-	3967	protein_coding	lysosomal alpha-mannosidase%2C transcript variant X1	-
101747015	17.4091	3.79028	17.6441	94.3104	70.806	57.6914	12.9478	74.2692	-2.5397	8.46562e-08	1.3127e-06	LOC101747015	NC_051380.1	3485449	3486796	+	1348	protein_coding	uncharacterized LOC101747015	-
100463493	48.1311	47.3785	36.4645	144.475	115.423	108.39	43.9914	122.763	-1.47372	8.68087e-08	1.3442e-06	LOC100463493	NC_051378.1	5044092	5057462	+	1685	protein_coding	geranylgeranyltransferase type I beta subunit	-
101736519	20.4813	13.266	21.1729	569.875	87.2951	292.827	18.3067	316.666	-4.11499	8.80222e-08	1.36109e-06	LOC101736519	NC_051379.1	16043688	16053996	-	3211	protein_coding	proton-coupled folate transporter%2C transcript variant X1	MFS_1
101746742	2309.27	1224.26	1757.35	931.064	642.104	603.137	1763.63	725.435	1.28188	8.83958e-08	1.36496e-06	LOC101746742	NC_051380.1	455991	466053	-	1763	pseudogene	-	-
105842367	61.4439	97.5997	63.5188	15.0495	20.3688	20.1046	74.1875	18.5076	2.00352	8.93426e-08	1.37767e-06	LOC105842367	NC_051364.1	7601941	7704672	-	3007	protein_coding	uncharacterized LOC105842367	-
101738265	2866.36	1216.68	3560.58	12515.2	18521.1	10945.6	2547.87	13994	-2.45756	9.04371e-08	1.39261e-06	LOC101738265	NC_051358.1	9305529	9319138	+	2612	protein_coding	glutamine synthetase 2 cytoplasmic%2C transcript variant X4	-
100126867	171.019	166.772	179.97	79.2608	84.3852	65.5584	172.587	76.4015	1.17735	9.18561e-08	1.41249e-06	LOC100126867	NC_051373.1	8565258	8641782	+	2960	protein_coding	FancJ-like protein%2C transcript variant X1	-
101744336	2116.74	1768.17	2459.59	3524.6	3885.6	5312.85	2114.83	4241.02	-1.00433	1.0019e-07	1.53003e-06	LOC101744336	NC_051368.1	7109305	7115584	-	1522	protein_coding	uncharacterized LOC101744336%2C transcript variant X1	-
101743002	622.631	408.403	608.134	1338.4	1055.3	1002.61	546.389	1132.1	-1.05186	1.09381e-07	1.66581e-06	LOC101743002	NC_051376.1	2671218	2722561	+	3703	protein_coding	cartilage oligomeric matrix protein%2C transcript variant X1	TSP_C
692521	2862.26	1688.57	2243.15	6376.99	4047.58	4720.2	2264.66	5048.26	-1.15656	1.13282e-07	1.72049e-06	GSTd2	NW_023637892.1	269552	286700	-	1196	protein_coding	glutathione S-transferase delta 2%2C transcript variant X1	GST_N
101740852	75.7808	64.4348	65.8713	22.0726	16.4891	18.3563	68.6956	18.9727	1.85844	1.14846e-07	1.74185e-06	LOC101740852	NC_051367.1	10290800	10302923	-	4193	protein_coding	cytochrome P450 18a1%2C transcript variant X1	p450
101738587	194.572	250.159	218.787	390.284	532.5	418.699	221.173	447.161	-1.01461	1.16329e-07	1.75953e-06	LOC101738587	NC_051364.1	9418897	9547403	+	10724	protein_coding	tight junction protein ZO-1%2C transcript variant X1	PDZ
119628567	70.6605	90.0192	81.1629	148.489	320.082	234.262	80.6142	234.277	-1.53881	1.24046e-07	1.8737e-06	LOC119628567	NC_051362.1	9036266	9040867	-	4292	protein_coding	piggyBac transposable element-derived protein 4-like%2C transcript variant X1	-
101743428	5507.42	4775.75	6617.72	1869.15	3102.85	2992.08	5633.63	2654.7	1.08528	1.26799e-07	1.91095e-06	LOC101743428	NC_051359.1	3041973	3044983	-	455	protein_coding	cytochrome c oxidase subunit 7C%2C mitochondrial	-
101744430	9.21658	10.4233	8.23392	60.1981	41.7076	47.202	9.29126	49.7026	-2.4114	1.26857e-07	1.91095e-06	LOC101744430	NC_051360.1	11519599	11528608	+	1818	protein_coding	SET domain-containing protein SmydA-8	-
101745938	1051.71	1207.2	873.972	537.77	410.287	219.402	1044.3	389.153	1.42571	1.35327e-07	2.02752e-06	LOC101745938	NC_051368.1	4036909	4042062	-	1285	protein_coding	probable galactose-1-phosphate uridylyltransferase%2C transcript variant X1	-
101741113	2559.14	2524.33	2414.89	1597.26	897.199	1169.56	2499.45	1221.34	1.03339	1.42156e-07	2.12301e-06	LOC101741113	NC_051372.1	9826461	9884012	+	3417	protein_coding	uncharacterized LOC101741113	I-set
101746411	800.819	536.325	866.914	370.218	266.735	161.711	734.686	266.221	1.46554	1.42274e-07	2.12301e-06	LOC101746411	NC_051373.1	11226991	11227921	+	931	protein_coding	uncharacterized oxidoreductase MT0954	adh_short
101738070	103.431	106.128	102.336	277.915	196.899	213.283	103.965	229.366	-1.14013	1.51033e-07	2.24766e-06	LOC101738070	NC_051372.1	15366278	15388946	+	2537	lncRNA	uncharacterized LOC101738070	-
692616	21.5054	12.3184	38.817	0	0	0	24.2136	0	7.11073	1.52416e-07	2.2652e-06	CSP3	NC_051376.1	7793868	7796242	+	511	protein_coding	chemosensory protein 3	-
101740919	835.637	661.404	1073.94	2200.24	1399.63	2087.38	856.993	1895.75	-1.14635	1.53045e-07	2.2715e-06	LOC101740919	NC_051363.1	10403374	10437235	+	3525	protein_coding	NADP-dependent malic enzyme	Malic_M
101745143	211.981	253.001	218.787	384.265	574.207	444.923	227.923	467.798	-1.03634	1.5522e-07	2.29834e-06	LOC101745143	NC_051361.1	5856330	5864318	+	2934	protein_coding	cysteine protease ATG4B	-
101742771	226.318	229.312	331.709	679.235	473.333	545.446	262.447	566.005	-1.11123	1.55475e-07	2.29834e-06	LOC101742771	NC_051384.1	7916294	7962749	-	3326	protein_coding	protein-methionine sulfoxide oxidase mical3a%2C transcript variant X6	LIM
101744208	202.765	247.316	207.024	477.572	561.598	356.638	219.035	465.269	-1.08486	1.73854e-07	2.55301e-06	LOC101744208	NC_051377.1	2368421	2370954	+	2534	protein_coding	protein wntless	-
101739177	46.0829	21.7941	22.3492	172.568	112.514	83.0406	30.0754	122.707	-2.0246	1.77883e-07	2.60871e-06	LOC101739177	NC_051375.1	4286024	4344286	+	3745	protein_coding	uncharacterized LOC101739177	-
101737363	372.76	229.312	237.607	135.446	104.754	84.7888	279.893	108.33	1.37225	1.88118e-07	2.75517e-06	LOC101737363	NC_051358.1	8853666	8864796	+	2836	protein_coding	proton-coupled folate transporter%2C transcript variant X1	MFS_1
101747212	387.097	401.77	287.011	158.522	86.3251	38.4609	358.626	94.4359	1.92959	1.95962e-07	2.85496e-06	LOC101747212	NC_051370.1	7069059	7099609	-	2904	protein_coding	proton channel OtopLc%2C transcript variant X3	-
101746445	55.2995	83.3862	87.0443	156.515	190.109	218.528	75.2433	188.384	-1.32713	2.03907e-07	2.95133e-06	LOC101746445	NC_051364.1	7552327	7561882	+	2698	protein_coding	DNA repair protein RAD51 homolog 3%2C transcript variant X2	-
692396	21629.3	17825.7	15319.8	10906.9	8068	5700.96	18258.3	8225.28	1.15049	2.1163e-07	3.0472e-06	Alps	NC_051360.1	15188858	15191231	+	1587	protein_coding	soluble alkaline phosphatase	-
101742057	22991.3	16023.4	18044	11404.5	9312.44	6839.05	19019.6	9185.34	1.05013	2.1202e-07	3.04885e-06	LOC101742057	NC_051378.1	3489987	3495949	-	1482	protein_coding	uncharacterized LOC101742057	-
100529205	346.134	283.323	282.306	170.561	106.694	86.5371	303.921	121.264	1.32902	2.32372e-07	3.32427e-06	LOC100529205	NC_051360.1	7422315	7433511	+	2941	protein_coding	sodium-dependent phosphate transporter%2C transcript variant X1	MFS_1
110386201	32.7701	63.4872	55.2849	144.475	124.153	159.962	50.5141	142.864	-1.49968	2.34607e-07	3.35192e-06	LOC110386201	NC_051379.1	9666909	9681187	+	1458	lncRNA	uncharacterized LOC110386201	-
732932	9525.85	16757.8	8635.03	5804.1	4704.23	4850.45	11639.6	5119.59	1.18504	2.38372e-07	3.39696e-06	LOC732932	NC_051368.1	13235769	13239686	+	2769	protein_coding	DEAD box polypeptide 5%2C transcript variant X3	DEAD
101743883	44.0348	57.8018	52.9323	130.429	186.229	113.635	51.5896	143.431	-1.47329	2.5053e-07	3.56278e-06	LOC101743883	NC_051384.1	10304872	10876746	-	8434	protein_coding	uncharacterized LOC101743883%2C transcript variant X3	-
101742436	413.722	478.523	395.228	797.625	1448.13	772.715	429.158	1006.16	-1.22854	2.98368e-07	4.19798e-06	LOC101742436	NC_051381.1	7565591	7612271	-	3303	protein_coding	uncharacterized LOC101742436%2C transcript variant X3	BESS
101743105	22.5294	44.5358	27.0543	77.2542	154.221	116.257	31.3732	115.911	-1.87852	3.04215e-07	4.27482e-06	LOC101743105	NC_051363.1	13976915	13978702	+	1788	protein_coding	uncharacterized LOC101743105	-
101746575	44.0348	27.4795	51.7561	117.386	102.814	144.228	41.0901	121.476	-1.57498	3.10755e-07	4.35568e-06	LOC101746575	NC_051375.1	7832295	7847443	-	2460	protein_coding	uncharacterized LOC101746575	-
105842620	1.02406	0.94757	1.17627	36.1189	44.6175	20.1046	1.0493	33.6136	-5.00849	3.13948e-07	4.39488e-06	LOC105842620	NC_051385.1	3485096	3500218	+	682	protein_coding	lysozyme-like	-
101741694	0	2.84271	0	30.0991	33.9481	33.2162	0.94757	32.4211	-4.97946	3.16696e-07	4.41661e-06	LOC101741694	NC_051376.1	7178295	7197564	+	2039	protein_coding	proton-coupled folate transporter%2C transcript variant X2	MFS_1
101745594	79.8771	42.6407	70.5764	212.7	129.973	225.521	64.3647	189.398	-1.56186	3.33201e-07	4.62354e-06	LOC101745594	NC_051379.1	6188800	6231299	+	2038	protein_coding	uncharacterized LOC101745594	-
101737860	204.813	217.941	176.441	108.357	75.6557	86.5371	199.732	90.1831	1.1503	3.45064e-07	4.78215e-06	LOC101737860	NC_051382.1	371999	497505	+	5682	protein_coding	serine/threonine-protein kinase D1%2C transcript variant X2	Pkinase
novel.360	119.816	139.293	252.899	46.1519	55.2869	62.936	170.669	54.7916	1.63343	3.49388e-07	4.83604e-06	-	NC_051380.1	21015143	21016005	-	648	-	-	-
101740617	99.3343	108.971	121.156	239.789	248.306	195.801	109.82	227.965	-1.05459	3.7361e-07	5.16485e-06	LOC101740617	NC_051360.1	4765661	4836575	-	4609	protein_coding	MOXD1 homolog 1	Cu2_monoox_C
692621	5.12032	2.84271	1.17627	28.0924	69.836	23.601	3.04644	40.5098	-3.70815	3.90827e-07	5.39613e-06	CSP7	NC_051376.1	7884799	7885479	-	369	protein_coding	chemosensory protein 7	-
101737676	2902.2	1991.79	3632.33	1556.12	1271.6	1264.84	2842.11	1364.19	1.0587	4.11873e-07	5.65913e-06	LOC101737676	NC_051372.1	11981051	11983849	+	1744	protein_coding	esterase FE4	COesterase
101739271	3.07219	0.94757	3.52882	29.0957	81.4754	17.4822	2.5162	42.6845	-4.11419	4.17123e-07	5.71649e-06	LOC101739271	NC_051372.1	7803470	7807266	+	2601	protein_coding	seminal metalloprotease 1%2C transcript variant X2	Astacin
101736668	91.1418	111.813	134.095	258.852	222.117	229.017	112.35	236.662	-1.07793	4.39389e-07	5.99202e-06	LOC101736668	NC_051370.1	10437360	10451239	-	3199	protein_coding	transient receptor potential cation channel protein painless	Ion_trans
101741197	207.885	114.656	183.499	404.331	321.052	570.795	168.68	432.059	-1.35967	4.42226e-07	6.0233e-06	LOC101741197	NC_051373.1	11160080	11165503	+	1439	protein_coding	clavesin-1%2C transcript variant X1	-
692604	111.623	114.656	111.746	195.644	472.363	281.464	112.675	316.49	-1.48988	4.47063e-07	6.07425e-06	Caspase1	NC_051367.1	10669208	10670488	+	1281	protein_coding	caspase-1	Peptidase_C14
100141444	217.102	102.338	497.564	65.2146	56.2568	61.1878	272.334	60.8864	2.15886	4.50028e-07	6.10705e-06	GSTe5	NC_051364.1	10277591	10283230	-	690	protein_coding	glutathione S-transferase epsilon 5	GST_C
101735866	81.9252	73.9105	39.9933	20.066	9.69945	6.11878	65.2763	11.9614	2.4657	4.52261e-07	6.12985e-06	LOC101735866	NC_051385.1	10532193	10543389	-	3070	protein_coding	synaptic vesicular amine transporter%2C transcript variant X1	MFS_1
101743853	43.0107	18.0038	52.9323	5.01651	3.87978	0.874112	37.9823	3.2568	3.56566	4.73168e-07	6.38979e-06	LOC101743853	NC_051360.1	5457238	5489273	-	3550	protein_coding	protein drumstick%2C transcript variant X2	-
101744647	275.473	268.162	322.299	741.44	485.942	515.726	288.645	581.036	-1.01002	5.41333e-07	7.26605e-06	LOC101744647	NC_051374.1	6207413	6259304	-	2421	protein_coding	uncharacterized LOC101744647	-
692600	1.02406	3.79028	1.17627	52.1717	78.5656	8.74112	1.99687	46.4928	-4.50156	5.51438e-07	7.3838e-06	Spi2	NC_051377.1	807288	810404	+	403	protein_coding	silk proteinase inhibitor	-
101738381	107.527	133.607	121.156	273.901	299.713	204.542	120.763	259.386	-1.1008	5.66011e-07	7.56068e-06	LOC101738381	NC_051381.1	1270912	1680757	-	1968	protein_coding	heterogeneous nuclear ribonucleoprotein L%2C transcript variant X1	-
101747164	37.8904	36.9552	204.672	0	0	0.874112	93.1724	0.291371	8.09919	5.86049e-07	7.81893e-06	LOC101747164	NC_051372.1	10169945	10183901	-	1116	protein_coding	uncharacterized LOC101747164	-
100307006	1.02406	0.94757	1.17627	27.0891	35.888	26.2234	1.0493	29.7335	-4.83385	5.8894e-07	7.84805e-06	Y-e	NC_051374.1	7454328	7494438	-	3847	protein_coding	yellow-e%2C transcript variant X1	-
101742685	75.7808	76.7532	83.5155	26.0858	19.3989	30.5939	78.6831	25.3596	1.62836	5.90045e-07	7.85334e-06	LOC101742685	NC_051379.1	13810428	13817271	-	1939	protein_coding	esterase FE4%2C transcript variant X2	COesterase
101745856	80.9011	95.7046	110.57	231.763	178.47	208.913	95.7252	206.382	-1.11111	6.09347e-07	8.0768e-06	LOC101745856	NC_051384.1	8162502	8200748	+	4709	protein_coding	fibrillin-1	EGF_CA
101742493	101.382	298.485	117.627	38.1255	50.4371	13.9858	172.498	34.1828	2.34227	6.1252e-07	8.09416e-06	CYP340C1	NC_051383.1	11221682	11252093	-	3208	protein_coding	cytochrome P450 4C1-like	p450
101737570	224.27	342.073	225.845	460.515	721.639	569.921	264.063	584.025	-1.14318	6.19189e-07	8.16352e-06	LOC101737570	NC_051371.1	11314987	11325629	-	1621	protein_coding	uncharacterized LOC101737570%2C transcript variant X1	-
101745671	206.861	282.376	238.784	123.406	101.844	125.872	242.674	117.041	1.05232	6.74444e-07	8.87018e-06	LOC101745671	NC_051384.1	333614	335506	-	1893	protein_coding	U3 small nucleolar ribonucleoprotein protein MPP10	-
101735791	368.663	339.23	243.489	176.581	132.882	114.509	317.127	141.324	1.16981	7.22817e-07	9.43919e-06	LOC101735791	NC_051360.1	4136987	4159801	+	7427	protein_coding	uncharacterized LOC101735791	-
692625	140.297	77.7008	202.319	318.047	419.016	402.965	140.106	380.009	-1.44524	7.37142e-07	9.61494e-06	Let-2	NC_051361.1	8963173	8978061	+	6249	protein_coding	collagen%2C type IV%2C transcript variant X1	Collagen
733093	86.0215	71.0678	119.98	409.347	157.131	292.827	92.3564	286.435	-1.63661	7.60179e-07	9.89214e-06	LOC733093	NC_051384.1	8759035	8760957	+	1923	protein_coding	heat shock protein 70 A1	HSP70
101743078	65.5402	6.63299	44.6984	0	0	0.874112	38.9572	0.291371	6.83979	7.75837e-07	1.00841e-05	CYP341B1	NC_051379.1	13791870	13801128	+	1658	protein_coding	cytochrome P450 4C1-like	p450
101736543	128.008	142.136	114.099	336.106	280.314	215.031	128.081	277.151	-1.10975	7.8389e-07	1.01768e-05	LOC101736543	NC_051363.1	9249859	9324346	+	5560	protein_coding	protein held out wings%2C transcript variant X4	KH_1
101739183	220.174	291.852	214.082	115.38	129.003	103.145	242.036	115.843	1.06636	8.18709e-07	1.05916e-05	LOC101739183	NC_051361.1	3272622	3282404	+	6594	protein_coding	HEAT repeat-containing protein 1	-
101747172	4446.49	3335.45	3639.39	719.367	315.232	121.502	3807.11	385.367	3.30475	8.23803e-07	1.06451e-05	LOC101747172	NC_051383.1	10186966	10203530	-	2069	protein_coding	myrosinase 1%2C transcript variant X1	Glyco_hydro_1
101737829	72.7086	90.9667	90.5731	31.1024	31.0382	15.734	84.7495	25.9582	1.71509	8.72407e-07	1.12208e-05	LOC101737829	NC_051362.1	14677173	14725834	+	2452	protein_coding	uncharacterized LOC101737829	-
101740106	23.5535	77.7008	32.9357	7.02311	4.84973	4.37056	44.73	5.41447	3.05863	8.87702e-07	1.14043e-05	LOC101740106	NC_051358.1	9717385	9727366	-	3363	protein_coding	sodium/potassium/calcium exchanger 4%2C transcript variant X3	Na_Ca_ex
105841608	97.2862	4.73785	47.051	3.00991	1.93989	0.874112	49.6917	1.9413	4.69679	8.94446e-07	1.14777e-05	LOC105841608	NC_051380.1	21383477	21407770	+	2668	protein_coding	putative fatty acyl-CoA reductase CG5065%2C transcript variant X1	NAD_binding_4
101744032	62.468	48.3261	49.4035	348.146	864.221	187.934	53.3992	466.767	-3.12752	9.21484e-07	1.17837e-05	LOC101744032	NC_051375.1	13307678	13312324	-	670	protein_coding	uncharacterized LOC101744032	-
101744859	110.599	139.293	197.614	451.486	298.743	312.058	149.169	354.096	-1.25012	9.49707e-07	1.2075e-05	LOC101744859	NC_051378.1	10848681	10851300	-	2620	protein_coding	zinc finger protein basonuclin-2	-
692888	37.8904	35.0601	50.5798	113.373	127.063	90.9076	41.1768	110.448	-1.42962	9.91816e-07	1.25672e-05	LOC692888	NC_051381.1	12606334	12634741	+	1555	protein_coding	lysosomal thiol reductase IP30%2C transcript variant X5	-
101741875	57.3476	78.6483	103.512	201.664	230.847	159.088	79.836	197.2	-1.30845	1.04176e-06	1.3125e-05	LOC101741875	NC_051372.1	3608497	3628137	+	2332	protein_coding	ras-related protein Rab-9B%2C transcript variant X2	Ras
101738434	211.981	26.532	122.332	5.01651	4.84973	0.874112	120.282	3.58012	5.08283	1.06812e-06	1.34114e-05	LOC101738434	NC_051360.1	13099582	13105081	-	755	protein_coding	fungal protease inhibitor F-like	TIL
119630683	41.9867	49.2737	9.41019	2.0066	0	0.874112	33.5568	0.960238	5.15046	1.12274e-06	1.39877e-05	LOC119630683	NC_051384.1	6969553	7005458	-	1854	protein_coding	hexokinase HKDC1-like	-
101739417	0	0	0	17.0561	35.888	9.61523	0	20.8531	-6.75867	1.12285e-06	1.39877e-05	LOC101739417	NC_051369.1	6197364	6241930	-	881	protein_coding	uncharacterized LOC101739417	-
101745980	70.6605	16.1087	50.5798	7.02311	4.84973	3.49645	45.783	5.12309	3.16719	1.14859e-06	1.42603e-05	LOC101745980	NC_051362.1	2732121	2733899	+	827	protein_coding	glycine-rich cell wall structural protein-like	-
101745002	35.8423	22.7417	36.4645	89.2938	91.1748	88.2853	31.6828	89.5847	-1.50792	1.1596e-06	1.43808e-05	LOC101745002	NC_051368.1	13159653	13162893	+	1111	protein_coding	uncharacterized LOC101745002	-
101745923	93.1899	107.075	69.4002	164.541	226.967	228.143	89.8885	206.551	-1.19575	1.21164e-06	1.49593e-05	LOC101745923	NC_051365.1	7159593	7177858	+	2446	protein_coding	spindle assembly abnormal protein 6 homolog%2C transcript variant X1	-
105842273	23.5535	6.63299	14.1153	61.2014	82.4453	55.9431	14.7673	66.53	-2.17793	1.27796e-06	1.57256e-05	LOC105842273	NC_051363.1	9069716	9072932	+	2277	protein_coding	facilitated trehalose transporter Tret1	Sugar_tr
101738222	7.16845	2.84271	1.17627	56.1849	12.6093	75.1736	3.72915	47.9893	-3.66901	1.41315e-06	1.73314e-05	LOC101738222	NC_051362.1	14489980	14519073	+	2131	protein_coding	monocarboxylate transporter 9	MFS_1
100147699	18.4332	4.73785	22.3492	80.2641	72.7459	56.8173	15.1734	69.9424	-2.22551	1.4548e-06	1.78028e-05	Ci-13	NC_051359.1	5286730	5288576	+	261	protein_coding	chymotrypsin inhibitor CI13	-
101737256	54.2754	98.5473	99.9833	230.759	186.229	192.305	84.2687	203.098	-1.27014	1.50361e-06	1.83798e-05	LOC101737256	NC_051370.1	16141658	16768052	-	15634	protein_coding	teneurin-m%2C transcript variant X6	-
101739009	218.126	204.675	185.851	73.241	93.1147	115.383	202.884	93.9128	1.10846	1.51378e-06	1.84837e-05	LOC101739009	NC_051381.1	6434278	6448149	+	4515	protein_coding	uncharacterized LOC101739009	-
100379193	192.524	246.368	323.475	444.463	599.426	520.096	254.123	521.328	-1.03917	1.52387e-06	1.85457e-05	CPH43	NC_051365.1	11317969	11322582	+	444	protein_coding	cuticular protein hypothetical 43	-
101736156	216.078	155.402	351.706	504.661	599.426	608.382	241.062	570.823	-1.24769	1.61171e-06	1.95504e-05	LOC101736156	NC_051368.1	12464467	12467538	+	633	protein_coding	cuticle protein 6.4	-
101746116	183.308	150.664	138.8	263.868	416.106	315.554	157.591	331.843	-1.07325	1.61634e-06	1.95851e-05	LOC101746116	NC_051362.1	12747174	12751136	+	3051	protein_coding	protein N-terminal glutamine amidohydrolase	-
101735378	2.04813	0.94757	1.17627	29.0957	28.1284	21.8528	1.39066	26.359	-4.24463	1.62422e-06	1.9659e-05	LOC101735378	NC_051367.1	2287172	2342396	+	3032	protein_coding	uncharacterized LOC101735378%2C transcript variant X1	-
101735980	1844.34	1182.57	1555.03	732.41	698.36	282.338	1527.31	571.036	1.42001	1.66634e-06	2.01249e-05	LOC101735980	NC_051383.1	2200197	2231342	-	4194	protein_coding	facilitated trehalose transporter Tret1-2 homolog	Sugar_tr
101739672	48.1311	92.8619	27.0543	11.0363	5.81967	10.4893	56.0157	9.11511	2.62418	1.73184e-06	2.08252e-05	LOC101739672	NC_051367.1	9880523	9882892	-	1530	protein_coding	uncharacterized LOC101739672%2C transcript variant X1	-
101737318	156.682	247.316	145.858	352.159	568.388	376.742	183.285	432.43	-1.2352	1.79907e-06	2.158e-05	LOC101737318	NC_051365.1	8588024	8666727	-	4301	protein_coding	transducin beta-like protein 2%2C transcript variant X2	-
101735887	113.671	132.66	109.393	193.637	387.008	273.597	118.575	284.747	-1.26254	1.80866e-06	2.16551e-05	LOC101735887	NC_051358.1	11808110	11812202	+	2164	protein_coding	palmitoyltransferase ZDHHC16	-
101745152	957.501	451.043	1021.01	381.255	234.727	328.666	809.85	314.882	1.36216	1.83388e-06	2.19097e-05	LOC101745152	NC_051368.1	10810945	10819277	-	3580	protein_coding	ethanolamine-phosphate cytidylyltransferase	CTP_transf_2
101744570	15.361	11.3708	12.939	53.175	43.6475	58.5655	13.2236	51.796	-1.97285	1.91907e-06	2.28782e-05	LOC101744570	NC_051378.1	10406274	10438910	-	4164	protein_coding	uncharacterized LOC101744570	-
101746961	50.1792	65.3823	61.1662	202.667	135.792	117.131	58.9093	151.863	-1.36386	1.94556e-06	2.31442e-05	LOC101746961	NC_051358.1	2688949	2729798	+	6126	protein_coding	laminin subunit gamma-1	Laminin_EGF
101744370	49.1551	81.491	96.4545	252.832	180.41	159.962	75.7002	197.735	-1.38739	1.98102e-06	2.35407e-05	LOC101744370	NC_051370.1	3451319	3470758	+	4630	protein_coding	uncharacterized LOC101744370	-
692754	77.8289	90.0192	79.9866	241.796	189.139	143.354	82.6116	191.43	-1.20911	2.02626e-06	2.40013e-05	SGF1	NC_051382.1	11256179	11259258	-	3080	protein_coding	silk gland factor-1	Fork_head
692631	219.15	170.563	164.678	100.33	61.1065	43.7056	184.797	68.3808	1.43974	2.19877e-06	2.58239e-05	GSTs1	NC_051360.1	12561494	12566385	-	706	protein_coding	glutathione S-transferase sigma 1	GST_N
101743861	175.115	208.465	205.848	90.2972	90.2049	111.886	196.476	97.4628	1.00888	2.23791e-06	2.6228e-05	LOC101743861	NC_051376.1	6618071	6703620	+	8981	protein_coding	carbohydrate sulfotransferase 11%2C transcript variant X2	-
101739975	2240.65	4317.13	1369.18	509.677	574.207	330.414	2642.32	471.433	2.48695	2.27832e-06	2.66453e-05	LOC101739975	NC_051358.1	9731518	9740792	+	2052	protein_coding	sodium/potassium/calcium exchanger 4	Na_Ca_ex
101745863	17.4091	4.73785	0	84.2773	43.6475	58.5655	7.38232	62.1635	-3.05267	2.29706e-06	2.68361e-05	LOC101745863	NC_051374.1	16627889	16648658	-	3301	protein_coding	sodium-independent sulfate anion transporter%2C transcript variant X4	Sulfate_transp
101742998	98.3102	83.3862	96.4545	235.776	175.56	173.948	92.717	195.095	-1.0738	2.38573e-06	2.77803e-05	LOC101742998	NC_051358.1	2591793	2657845	-	11365	protein_coding	laminin subunit alpha	Laminin_G_2
100862836	143.369	163.93	232.902	496.634	294.863	425.692	180.067	405.73	-1.17486	2.3879e-06	2.77803e-05	Ggamma30A	NC_051374.1	1512610	1550263	-	2727	protein_coding	G protein gamma subunit%2C transcript variant X1	-
101737208	236.559	311.751	156.444	484.595	593.606	465.902	234.918	514.701	-1.12779	2.47097e-06	2.85669e-05	LOC101737208	NC_051375.1	12837929	12850604	-	2298	protein_coding	acid phosphatase type 7	Metallophos
692392	82.9493	85.2813	138.8	226.746	220.178	222.024	102.344	222.983	-1.13048	2.49815e-06	2.88311e-05	LOC692392	NC_051370.1	6908526	6914616	+	6091	protein_coding	laminin subunit beta-1	Laminin_EGF
101737775	241.679	253.001	196.438	470.548	994.194	393.35	230.373	619.364	-1.42557	2.49902e-06	2.88311e-05	LOC101737775	NC_051381.1	9622557	9643114	-	5169	protein_coding	uncharacterized LOC101737775%2C transcript variant X2	-
105842396	391.193	265.32	274.072	165.545	84.3852	138.11	310.195	129.347	1.26232	2.511e-06	2.89308e-05	LOC105842396	NC_051378.1	4501736	4502758	+	1023	protein_coding	uncharacterized LOC105842396	-
101738670	40.9626	19.899	24.7018	2.0066	2.90984	3.49645	28.5211	2.8043	3.33493	2.56044e-06	2.94478e-05	LOC101738670	NC_051362.1	11084504	11265426	+	12514	protein_coding	agrin%2C transcript variant X3	Laminin_G_2
101735462	88.0696	84.3338	91.7494	33.109	33.9481	36.7127	88.0509	34.5899	1.34543	2.59265e-06	2.97564e-05	LOC101735462	NC_051374.1	16147621	16257023	+	3596	protein_coding	uncharacterized LOC101735462	-
101742098	4.09626	1.89514	0	32.1057	26.1885	23.601	1.99713	27.2984	-3.72573	2.68455e-06	3.06842e-05	LOC101742098	NC_051377.1	10367054	10407200	+	2325	protein_coding	phospholipase A1	Lipase
101736373	125.96	104.233	137.624	47.1552	50.4371	59.4396	122.606	52.344	1.22247	2.84935e-06	3.2434e-05	LOC101736373	NC_051368.1	10215330	10226093	-	2130	protein_coding	mpv17-like protein 2%2C transcript variant X3	Mpv17_PMP22
novel.189	36.8663	21.7941	31.7594	74.2443	87.2951	97.0264	30.14	86.1886	-1.52272	2.92939e-06	3.32087e-05	-	NC_051369.1	1461848	1462866	-	503	-	-	-
101735307	1460.32	943.78	702.236	265.875	87.2951	94.4041	1035.44	149.191	2.79585	2.97195e-06	3.35882e-05	LOC101735307	NC_051373.1	10984457	10994971	-	1709	protein_coding	carboxypeptidase B%2C transcript variant X2	-
101742052	62.468	90.0192	57.6374	177.584	223.087	130.243	70.0415	176.971	-1.33067	2.98793e-06	3.37344e-05	LOC101742052	NC_051378.1	2128430	2149980	+	3059	protein_coding	clavesin-2%2C transcript variant X2	CRAL_TRIO_N
101736450	293.907	221.731	236.431	149.492	94.0847	78.6701	250.69	107.416	1.22602	3.15089e-06	3.54659e-05	LOC101736450	NC_051373.1	7959710	7991119	-	2249	protein_coding	apyrase%2C transcript variant X13	Metallophos
101740228	301.075	209.413	330.533	485.598	737.158	521.845	280.34	581.534	-1.05469	3.18306e-06	3.57917e-05	LOC101740228	NC_051383.1	10580451	10582863	+	279	protein_coding	cecropin-D-like peptide	-
101744714	29.6979	18.9514	27.0543	3.00991	1.93989	1.74822	25.2345	2.23267	3.50767	3.25429e-06	3.64816e-05	LOC101744714	NC_051358.1	10281607	10316659	-	2168	protein_coding	facilitated trehalose transporter Tret1-like%2C transcript variant X3	Sugar_tr
101738852	465.95	403.665	392.876	275.908	182.35	162.585	420.83	206.947	1.02625	3.2668e-06	3.65849e-05	LOC101738852	NC_051370.1	6400026	6417435	-	3369	protein_coding	G1/S-specific cyclin-D3	Cyclin_C
101741693	129.032	148.769	141.153	364.199	266.735	229.891	139.651	286.942	-1.03721	3.3058e-06	3.69469e-05	LOC101741693	NC_051358.1	15130967	15183976	-	3225	protein_coding	forkhead box protein F1-A%2C transcript variant X1	Fork_head
101741768	137.225	193.304	205.848	483.591	345.3	308.561	178.792	379.151	-1.08465	3.6816e-06	4.07772e-05	LOC101741768	NC_051363.1	955339	1043319	-	4655	protein_coding	uncharacterized LOC101741768%2C transcript variant X2	-
100187553	107.527	120.341	130.566	319.05	206.598	223.773	119.478	249.807	-1.06434	4.06672e-06	4.46855e-05	NGR-B1	NC_051365.1	16113737	16199503	+	3447	protein_coding	neuropeptide receptor B1%2C transcript variant X2	7tm_2
119628347	54.2754	90.9667	85.868	22.0726	26.1885	27.0975	77.0367	25.1195	1.61428	4.10329e-06	4.49893e-05	LOC119628347	NC_051377.1	6736870	6742098	-	699	protein_coding	uncharacterized LOC119628347%2C transcript variant X1	-
101736004	233.487	379.976	245.841	126.416	135.792	145.103	286.435	135.77	1.07833	4.16316e-06	4.55646e-05	LOC101736004	NC_051374.1	7685364	7688997	+	2822	protein_coding	transducin beta-like protein 3	-
110385808	76.8049	75.8056	55.2849	22.0726	26.1885	10.4893	69.2985	19.5835	1.83519	4.1967e-06	4.58864e-05	LOC110385808	NC_051378.1	5857639	5861482	-	3766	lncRNA	uncharacterized LOC110385808	-
101741769	14.3369	19.899	21.1729	82.2707	53.347	55.069	18.4696	63.5623	-1.78411	4.41129e-06	4.7902e-05	LOC101741769	NC_051360.1	4862074	5099894	+	6850	protein_coding	uncharacterized LOC101741769%2C transcript variant X1	PH
100174825	131.08	136.45	131.743	69.2278	63.0464	57.6914	133.091	63.3219	1.07406	4.52056e-06	4.89927e-05	be2	NC_051358.1	10368445	10381155	+	1833	protein_coding	beta-esterase 2	COesterase
101745000	407.578	365.762	759.873	126.416	212.418	243.877	511.071	194.237	1.39301	4.58331e-06	4.94792e-05	LOC101745000	NC_051358.1	7028473	7161050	+	4171	protein_coding	homeobox protein araucan%2C transcript variant X1	Coprinus_mating
101739039	164.874	186.671	142.329	77.2542	82.4453	83.0406	164.625	80.9134	1.02678	4.62716e-06	4.98072e-05	LOC101739039	NC_051369.1	5781526	5858008	-	6882	protein_coding	headcase protein	-
101738172	1359.96	1019.59	813.982	417.373	588.757	211.535	1064.51	405.888	1.39208	4.88998e-06	5.23818e-05	LOC101738172	NC_051370.1	6536652	6553318	+	2774	protein_coding	zinc transporter 1%2C transcript variant X1	-
780857	69.6364	80.5435	101.16	158.522	167.8	229.891	83.7798	185.405	-1.15166	4.91867e-06	5.26383e-05	Cyp4m9	NC_051362.1	11925348	11940325	-	1518	protein_coding	cytochrome P450 CYP4M9	p450
101739837	21.5054	65.3823	19.9967	3.00991	5.81967	0.874112	35.6281	3.23456	3.48663	4.93547e-06	5.27672e-05	LOC101739837	NC_051358.1	9711025	9716578	+	2043	protein_coding	sodium-coupled monocarboxylate transporter 1%2C transcript variant X1	-
101743035	19.4572	25.5844	30.5831	78.2575	66.9262	72.5513	25.2083	72.5783	-1.53139	5.00773e-06	5.33853e-05	LOC101743035	NC_051373.1	4210310	4221738	+	1164	protein_coding	aldo-keto reductase AKR2E4%2C transcript variant X1	Aldo_ket_red
101742342	147.465	228.364	129.39	314.033	366.639	374.12	168.407	351.597	-1.05795	5.04901e-06	5.37307e-05	LOC101742342	NC_051383.1	11179215	11193487	-	1629	protein_coding	cytochrome P450 4V2	p450
692647	22.5294	29.3747	12.939	88.2905	71.7759	59.4396	21.6144	73.1687	-1.74172	5.04982e-06	5.37307e-05	GlcNAcase3	NC_051365.1	2098513	2116709	-	1648	protein_coding	beta-N-acetylglucosaminidase 3	Glyco_hydro_20
101741314	272.401	386.609	279.953	117.386	129.973	189.682	312.988	145.68	1.10191	5.07312e-06	5.37767e-05	LOC101741314	NC_051367.1	6305745	6310805	+	2589	protein_coding	25S rRNA (cytosine-C(5))-methyltransferase nop2	-
119629020	181.259	129.817	167.031	72.2377	84.3852	61.1878	159.369	72.6036	1.13478	5.14745e-06	5.44559e-05	LOC119629020	NC_051367.1	8920238	8920993	-	686	lncRNA	uncharacterized LOC119629020%2C transcript variant X2	-
101745857	137.225	207.518	116.451	329.083	579.057	280.59	153.731	396.243	-1.36257	5.36073e-06	5.64965e-05	LOC101745857	NC_051363.1	13072231	13299148	+	7870	protein_coding	CCR4-NOT transcription complex subunit 6%2C transcript variant X1	Exo_endo_phos
100141431	4.09626	16.1087	14.1153	42.1387	65.9563	51.5726	11.4401	53.2225	-2.21844	5.41972e-06	5.69653e-05	ie1	NC_051385.1	10402197	10413666	-	2237	protein_coding	integument esterase 1	COesterase
119628385	157.706	137.398	283.482	82.2707	67.8962	74.2995	192.862	74.8221	1.36259	5.42061e-06	5.69653e-05	LOC119628385	NC_051373.1	3890266	3930429	+	1867	protein_coding	probable G-protein coupled receptor No9	7tm_1
778489	34.8182	23.6893	23.5255	64.2113	75.6557	124.124	27.3443	87.997	-1.68776	5.5988e-06	5.86201e-05	CTL10	NC_051367.1	6178458	6188683	+	1265	protein_coding	C-type lectin 10	Lectin_C
101736615	166.923	125.079	207.024	71.2344	76.6257	75.1736	166.342	74.3446	1.15781	5.64574e-06	5.89956e-05	LOC101736615	NC_051382.1	1252548	1257405	+	926	protein_coding	exosome complex component RRP46%2C transcript variant X2	RNase_PH
101738193	65.5402	81.491	55.2849	169.558	138.702	138.11	67.4387	148.79	-1.13455	5.7298e-06	5.96491e-05	LOC101738193	NC_051380.1	5467073	5471979	+	4907	protein_coding	toll-like receptor 6	TIR
101741245	52.2273	114.656	62.3425	11.0363	13.5792	28.8457	76.4086	17.8204	2.09211	5.77684e-06	6.00261e-05	LOC101741245	NC_051377.1	10170440	10209931	+	1874	protein_coding	myrosinase 1%2C transcript variant X1	Glyco_hydro_1
101737199	17.4091	14.2136	19.9967	51.1684	49.4672	81.2924	17.2064	60.6427	-1.82811	6.00444e-06	6.21001e-05	LOC101737199	NC_051360.1	15063750	15066423	-	1926	protein_coding	membrane-bound alkaline phosphatase-like	-
119631232	71.6845	88.124	75.2815	33.109	22.3087	30.5939	78.3634	28.6705	1.45178	6.12613e-06	6.32406e-05	LOC119631232	NC_051361.1	3054757	3060376	+	2783	protein_coding	uncharacterized LOC119631232%2C transcript variant X3	-
693070	161.802	176.248	114.099	73.241	56.2568	69.9289	150.716	66.4756	1.18414	6.3181e-06	6.49803e-05	Ftz-f1	NC_051358.1	11184220	11269621	+	4658	protein_coding	nuclear hormone receptor FTZ-F1%2C transcript variant X3	zf-C4
101736567	748.591	278.586	899.85	218.72	260.915	209.787	642.342	229.807	1.48208	6.51087e-06	6.66645e-05	LOC101736567	NC_051369.1	10959293	10998602	-	2028	protein_coding	stearoyl-CoA desaturase 5%2C transcript variant X2	-
101745245	5.12032	6.63299	8.23392	35.1156	35.888	32.3421	6.66241	34.4486	-2.37901	6.59671e-06	6.7408e-05	LOC101745245	NC_051369.1	7176589	7183041	+	1303	protein_coding	juvenile hormone acid O-methyltransferase-like%2C transcript variant X1	-
105842130	176.139	172.458	234.079	103.34	86.3251	98.7746	194.225	96.1466	1.01152	6.65884e-06	6.79803e-05	LOC105842130	NC_051378.1	4512226	4540970	+	4904	protein_coding	voltage-dependent calcium channel subunit alpha-2/delta-3	Cache_1
692579	240.655	136.45	178.794	535.763	385.068	319.051	185.3	413.294	-1.1573	6.74861e-06	6.88333e-05	jhe1	NC_051382.1	428751	446743	-	3313	protein_coding	juvenile hormone esterase 1
101746061	30756.8	20297.9	36464.5	43882.4	62367.5	75831.8	29173.1	60693.9	-1.05695	6.76897e-06	6.88641e-05	LOC101746061	NC_051378.1	5467855	5471601	+	1195	protein_coding	pancreatic lipase-related protein 2	Lipase
101738444	14.3369	12.3184	10.5865	41.1354	50.4371	48.9503	12.4139	46.8409	-1.91177	6.77025e-06	6.88641e-05	LOC101738444	NC_051370.1	6514399	6530808	-	2713	protein_coding	cingulin%2C transcript variant X1	-
101742345	97.2862	356.286	158.797	925.044	1372.47	1485.99	204.123	1261.17	-2.62643	6.9618e-06	7.06187e-05	LOC101742345	NC_051373.1	10054581	10069034	+	1525	protein_coding	apolipoprotein D	-
novel.313	9.21658	4.73785	3.52882	80.2641	13.5792	53.3208	5.82775	49.0547	-3.06453	7.18226e-06	7.27212e-05	-	NC_051377.1	10065908	10067450	-	1543	-	-	-
101739666	7.16845	11.3708	12.939	53.175	38.7978	40.2091	10.4928	44.0606	-2.07505	7.3527e-06	7.42435e-05	LOC101739666	NC_051374.1	4568314	4675179	-	2911	protein_coding	protein eva-1%2C transcript variant X2	-
692429	33.7941	51.1688	15.2916	113.373	104.754	99.6487	33.4182	105.925	-1.64807	7.97056e-06	7.99002e-05	Tua2	NC_051366.1	15549015	15576654	+	2034	protein_coding	alpha-tubulin	Tubulin
693096	385.048	562.857	386.994	716.357	1297.79	817.294	444.966	943.813	-1.08374	8.05086e-06	8.05594e-05	LOC693096	NC_051358.1	15405685	15418279	+	2493	protein_coding	DNA-damage inducible protein%2C transcript variant X1	ubiquitin
101740067	58.3717	89.0716	61.1662	200.66	147.432	137.236	69.5365	161.776	-1.212	8.07127e-06	8.06909e-05	LOC101740067	NC_051380.1	17875891	17903066	+	2277	protein_coding	lachesin%2C transcript variant X2	-
692949	65.5402	63.4872	59.99	113.373	143.552	145.977	63.0058	134.301	-1.09195	8.2093e-06	8.19969e-05	LOC692949	NC_051370.1	11098731	11166891	-	2497	protein_coding	beadex/dLMO protein%2C transcript variant X1	LIM
101738878	115.719	96.6522	107.041	52.1717	45.5874	43.7056	106.471	47.1549	1.17613	8.39101e-06	8.35859e-05	LOC101738878	NC_051378.1	13928295	13942520	-	3532	protein_coding	nucleolar protein 6	-
119628848	21.5054	30.3222	7.05764	63.208	91.1748	73.4254	19.6284	75.9361	-1.93084	8.82126e-06	8.77142e-05	LOC119628848	NC_051365.1	11296529	11301262	-	564	lncRNA	uncharacterized LOC119628848	-
101737188	58.3717	75.8056	92.9256	182.601	161.981	143.354	75.701	162.645	-1.1066	9.48031e-06	9.40986e-05	LOC101737188	NC_051385.1	7253542	7433290	-	10666	protein_coding	protein MTSS 2%2C transcript variant X1	-
101737926	511.008	278.586	388.17	224.74	105.724	78.6701	392.588	136.378	1.5276	9.6447e-06	9.55592e-05	LOC101737926	NC_051360.1	7389701	7416756	+	4373	protein_coding	uncharacterized transporter slc-17.2	MFS_1
101747023	10.2406	7.58056	70.5764	0	0	0.874112	29.4659	0.291371	6.4315	9.72078e-06	9.61828e-05	LOC101747023	NC_051368.1	5379673	5394996	-	2870	protein_coding	alanine aminotransferase 1	Aminotran_1_2
101747161	190.476	237.84	169.383	102.337	84.3852	39.335	199.233	75.3523	1.40885	1.03552e-05	0.000102142	LOC101747161	NC_051365.1	13602921	13606246	+	508	lncRNA	uncharacterized LOC101747161	-
101744239	184.332	154.454	92.9256	66.2179	46.5574	56.8173	143.904	56.5308	1.35171	1.04116e-05	0.000102578	LOC101744239	NC_051364.1	7896331	7948747	-	7294	protein_coding	semaphorin-5B	Sema
novel.300	61.4439	37.9028	45.8747	10.033	14.5492	13.9858	48.4071	12.856	1.90833	1.10245e-05	0.000108263	-	NC_051376.1	7717634	7721940	-	1497	-	-	-
101738343	39.9385	25.5844	45.8747	85.2806	137.732	87.4112	37.1325	103.475	-1.48637	1.11007e-05	0.000108818	LOC101738343	NC_051360.1	3424942	3437518	-	851	protein_coding	lysozyme	-
101746938	20.4813	21.7941	15.2916	68.2245	50.4371	61.1878	19.189	59.9498	-1.63478	1.12319e-05	0.00010991	LOC101746938	NC_051382.1	5312391	5314823	+	1748	protein_coding	uncharacterized LOC101746938	-
101742773	28.6738	37.9028	17.6441	92.3038	77.5956	74.2995	28.0736	81.3996	-1.52076	1.15248e-05	0.000112478	LOC101742773	NC_051371.1	11554972	11609744	-	3248	protein_coding	leucine-rich repeat-containing protein 24%2C transcript variant X2	I-set
101736053	52.2273	59.6969	32.9357	8.02641	17.459	7.86701	48.2866	11.1175	2.12779	1.16452e-05	0.000113553	LOC101736053	NC_051373.1	2431991	2450268	+	2236	protein_coding	uncharacterized LOC101736053%2C transcript variant X2	-
100307005	12657.4	11567	53611	1374.52	2860.37	2192.27	25945.2	2142.39	3.59815	1.19782e-05	0.000116493	BGRP4	NC_051379.1	9630274	9636871	+	1883	protein_coding	beta-1%2C3-glucan recognition protein 4%2C transcript variant X1	-
692586	123.912	98.5473	75.2815	49.1618	23.2787	30.5939	99.2469	34.3448	1.53664	1.20981e-05	0.000117507	wh3	NC_051367.1	14143755	14199595	-	2394	protein_coding	ATP dependent transmembrane transporter protein	ABC2_membrane
809260	138.249	93.8095	71.7527	235.776	178.47	369.749	101.27	261.332	-1.36641	1.27347e-05	0.000122667	ND4L	NC_002355.1	4353	4643	-	291	protein_coding	NADH dehydrogenase subunit 4L	-
732958	78.853	66.3299	108.217	169.558	159.071	227.269	84.4667	185.299	-1.14116	1.27956e-05	0.000123085	SPARC	NC_051363.1	765335	784800	+	1596	protein_coding	secreted protein%2C acidic%2C cysteine-rich (osteonectin)	-
101745872	163.85	139.293	132.919	66.2179	47.5273	81.2924	145.354	65.0125	1.15824	1.28003e-05	0.000123085	LOC101745872	NC_051373.1	999155	1004056	+	1956	protein_coding	probable ATP-dependent RNA helicase DDX55 homolog	DEAD
101742424	70.6605	113.708	134.095	309.017	215.328	203.668	106.155	242.671	-1.19457	1.34872e-05	0.000129465	LOC101742424	NC_051376.1	6804741	6894564	+	3101	protein_coding	thrombospondin type-1 domain-containing protein 4%2C transcript variant X1	-
105841243	202.765	258.687	244.665	383.261	759.467	411.707	235.372	518.145	-1.13813	1.36519e-05	0.00013082	LOC105841243	NC_051369.1	6944486	6988057	+	3566	protein_coding	ATP-binding cassette sub-family G member 4%2C transcript variant X1	ABC2_membrane
101739817	58.3717	40.7455	48.2272	12.0396	18.429	9.61523	49.1148	13.3613	1.88266	1.38992e-05	0.000132845	LOC101739817	NC_051382.1	5543195	5558550	-	1842	protein_coding	integumentary mucin C.1%2C transcript variant X2	-
110386074	26.6257	31.2698	25.878	58.1915	86.3251	85.6629	27.9245	76.7265	-1.45622	1.40797e-05	0.000134223	LOC110386074	NC_051366.1	11817403	11819172	-	1445	lncRNA	uncharacterized LOC110386074	-
101735451	410.65	337.335	1790.29	82.2707	65.9563	98.7746	846.091	82.3339	3.36071	1.4114e-05	0.000134435	LOC101735451	NC_051372.1	14727182	14733684	-	829	protein_coding	uncharacterized LOC101735451	-
101735686	46705.6	47926.2	92671.6	11577.1	12261.1	21808.2	62434.4	15215.5	2.03679	1.41682e-05	0.00013472	LOC101735686	NC_051385.1	5827288	5834309	-	1216	protein_coding	Chitin deacetylase 8	Polysacc_deac_1
101742586	307.219	263.425	484.625	160.528	134.822	192.305	351.756	162.552	1.11029	1.43876e-05	0.000136454	LOC101742586	NC_051367.1	8862383	8884930	+	2464	protein_coding	uncharacterized LOC101742586%2C transcript variant X2	-
100286798	44.0348	72.9629	44.6984	19.0627	13.5792	13.1117	53.8987	15.2512	1.83033	1.48703e-05	0.000140552	P450	NC_051368.1	12283580	12298196	+	1872	protein_coding	cytochrome P450%2C transcript variant X1	p450
100141466	26.6257	32.2174	59.99	117.386	84.3852	138.11	39.611	113.294	-1.52843	1.49832e-05	0.000141378	Miple	NC_051358.1	6151149	6158054	-	896	protein_coding	pleiotrophin-like protein	-
101735351	31.746	7.58056	24.7018	0	0	0.874112	21.3428	0.291371	5.97017	1.53514e-05	0.000144238	LOC101735351	NC_051362.1	2607536	2608835	+	791	protein_coding	translation initiation factor IF-2	-
100862709	25.6016	27.4795	25.878	5.01651	2.90984	4.37056	26.3197	4.09897	2.68357	1.59581e-05	0.000149538	LOC100862709	NC_051373.1	11216611	11217442	+	832	protein_coding	3-dehydroecdysone 3alpha-reductase	adh_short
101743846	39.9385	49.2737	30.5831	120.396	86.3251	93.53	39.9318	100.084	-1.31613	1.59695e-05	0.000149538	LOC101743846	NC_051378.1	10149193	10189643	+	1224	protein_coding	actin-binding Rho-activating protein	-
101742529	180.235	126.027	97.6307	67.2212	50.4371	43.7056	134.631	53.788	1.32892	1.61475e-05	0.000150951	LOC101742529	NC_051367.1	10742993	10788160	-	2948	protein_coding	low-density lipoprotein receptor-related protein 2%2C transcript variant X1	Ldl_recept_a
101742443	493.599	635.82	392.876	305.004	262.855	186.186	507.431	251.348	1.01632	1.61788e-05	0.000151115	LOC101742443	NC_051378.1	13529716	13547277	-	5332	protein_coding	3'-5' RNA helicase YTHDC2%2C transcript variant X1	HA2
novel.345	91.1418	85.2813	99.9833	43.142	36.8579	40.2091	92.1355	40.0697	1.19971	1.66011e-05	0.000154669	-	NC_051380.1	9492106	9493729	+	1344	-	-	-
101740300	645.161	469.995	401.109	113.373	54.3169	18.3563	505.422	62.0155	3.02889	1.67053e-05	0.000155509	LOC101740300	NC_051362.1	5378660	5394564	+	776	protein_coding	uncharacterized LOC101740300	-
101740397	40.9626	36.9552	43.5221	97.3203	82.4453	101.397	40.48	93.7208	-1.21513	1.6735e-05	0.000155655	LOC101740397	NC_051381.1	2216604	2375566	+	2004	protein_coding	uncharacterized LOC101740397%2C transcript variant X7	-
101743740	1483.87	1355.97	3684.09	293.967	535.41	504.362	2174.64	444.58	2.28999	1.75112e-05	0.000162194	LOC101743740	NC_051373.1	8076266	8080278	+	540	protein_coding	fatty acid-binding protein 1	-
101738588	5.12032	4.73785	1.17627	9.02972	123.183	21.8528	3.67815	51.3552	-3.78016	1.76436e-05	0.000163284	LOC101738588	NC_051360.1	6949286	6954054	+	2880	protein_coding	arylphorin subunit beta	-
novel.247	78.853	60.6445	79.9866	25.0825	29.0984	29.7198	73.1614	27.9669	1.38272	1.94417e-05	0.000178731	-	NC_051373.1	1320415	1322604	+	2190	-	-	-
101744454	67.5883	42.6407	24.7018	8.02641	11.6393	9.61523	44.9769	9.76033	2.20759	2.03385e-05	0.000186412	LOC101744454	NC_051360.1	12068839	12085290	+	1446	protein_coding	glyoxylate reductase/hydroxypyruvate reductase%2C transcript variant X1	2-Hacid_dh_C
101739344	257.04	223.627	164.678	129.426	88.265	87.4112	215.115	101.701	1.08489	2.03444e-05	0.000186412	LOC101739344	NC_051380.1	7199509	7208271	+	3097	protein_coding	organic cation transporter-like protein%2C transcript variant X2	Sugar_tr
101744258	25.6016	31.2698	5.88137	1.0033	0	0	20.9176	0.334434	5.95302	2.07358e-05	0.000189216	LOC101744258	NC_051372.1	11011593	11024250	+	3724	protein_coding	uncharacterized LOC101744258%2C transcript variant X2	-
692776	3.07219	5.68542	1.17627	29.0957	36.8579	17.4822	3.3113	27.812	-3.02546	2.1024e-05	0.000191531	ace2	NC_051366.1	7402398	7457432	-	2245	protein_coding	acetylcholinesterase type 2	COesterase
101743327	56.3236	78.6483	54.1086	122.403	170.71	127.62	63.0268	140.244	-1.14823	2.13131e-05	0.000193846	LOC101743327	NC_051368.1	7825578	7959828	-	2601	protein_coding	uncharacterized LOC101743327%2C transcript variant X3	-
105842494	63.492	33.165	44.6984	92.3038	121.243	145.977	47.1185	119.841	-1.35052	2.18486e-05	0.000197905	LOC105842494	NC_051380.1	10768843	10892689	-	3761	protein_coding	uncharacterized LOC105842494%2C transcript variant X2	-
101738904	213.006	176.248	215.258	74.2443	88.265	127.62	201.504	96.7099	1.05388	2.31533e-05	0.000209039	LOC101738904	NC_051361.1	14831993	14834278	+	2286	protein_coding	protein arginine N-methyltransferase 3	-
101744355	45.0589	63.4872	78.8104	116.383	164.891	142.48	62.4521	141.251	-1.18261	2.32986e-05	0.00021018	LOC101744355	NC_051371.1	12545247	12627166	+	3309	protein_coding	facilitated trehalose transporter Tret1-2 homolog%2C transcript variant X1	Sugar_tr
101747054	16.385	5.68542	8.23392	30.0991	141.612	31.468	10.1015	67.7264	-2.74525	2.3791e-05	0.00021358	LOC101747054	NC_051373.1	5033342	5058609	+	3097	protein_coding	cytosolic 10-formyltetrahydrofolate dehydrogenase	Aldedh
101747067	114.695	149.716	101.16	44.1453	64.9863	51.5726	121.857	53.5681	1.18867	2.45417e-05	0.000219431	LOC101747067	NC_051360.1	1150902	1158242	+	6149	protein_coding	uncharacterized LOC101747067	-
101738407	150.538	134.555	252.899	433.426	331.721	348.771	179.33	371.306	-1.05432	2.51006e-05	0.000224066	LOC101738407	NC_051361.1	12333448	12364016	-	3082	protein_coding	annulin%2C transcript variant X1	Transglut_core
novel.237	56.3236	68.2251	49.4035	169.558	99.9043	132.865	57.984	134.109	-1.20446	2.64291e-05	0.000235357	-	NC_051372.1	15392345	15393356	+	969	-	-	-
101739913	49.1551	65.3823	45.8747	132.436	132.882	97.0264	53.4707	120.782	-1.16819	2.6528e-05	0.000236048	LOC101739913	NC_051381.1	4770828	4870516	-	3028	protein_coding	irregular chiasm C-roughest protein%2C transcript variant X2	I-set
101741921	55.2995	58.7494	116.451	214.707	146.462	204.542	76.8333	188.57	-1.30361	2.66185e-05	0.000236663	LOC101741921	NC_051373.1	637442	657905	-	3086	protein_coding	uncharacterized LOC101741921	-
101735576	61.4439	57.8018	62.3425	121.4	123.183	118.879	60.5294	121.154	-1.00231	2.72225e-05	0.000241646	LOC101735576	NC_051359.1	4260079	4333842	-	2847	protein_coding	uncharacterized LOC101735576%2C transcript variant X2	Zona_pellucida
105842479	55.2995	111.813	64.6951	13.0429	28.1284	27.9716	77.2693	23.0476	1.74334	2.82543e-05	0.000249606	LOC105842479	NC_051367.1	13052654	13056203	-	2094	protein_coding	alcohol dehydrogenase 2-like	adh_short
101747180	80.9011	78.6483	137.624	24.0792	10.6694	45.4538	99.0578	26.7341	1.87884	2.98524e-05	0.000262677	LOC101747180	NC_051375.1	12190559	12208650	+	2522	protein_coding	4-coumarate--CoA ligase 1%2C transcript variant X2	AMP-binding
100856802	38.9145	50.2212	28.2306	14.0462	5.81967	4.37056	39.1221	8.07882	2.29604	3.05514e-05	0.000267554	EAAT-2	NC_051369.1	2363118	2396914	+	2972	protein_coding	glutamate transporter%2C transcript variant X3	SDF
101744812	22.5294	18.9514	24.7018	48.1585	75.6557	66.4325	22.0609	63.4156	-1.53008	3.10517e-05	0.000271293	LOC101744812	NC_051366.1	11082509	11097202	-	2680	protein_coding	uncharacterized LOC101744812	-
101741075	24.5776	38.8504	48.2272	11.0363	6.78962	6.99289	37.2184	8.27294	2.17242	3.17142e-05	0.000276644	LOC101741075	NC_051369.1	6730383	6858912	+	4028	protein_coding	hemicentin-1	I-set
693004	1.02406	0.94757	0	18.0594	22.3087	20.9787	0.657212	20.4489	-4.89087	3.31954e-05	0.00028911	Y-f2	NC_051374.1	14317696	14330425	+	1726	protein_coding	yellow-f2%2C transcript variant X1	-
732885	179.211	92.8619	141.153	260.858	304.563	269.226	137.742	278.216	-1.01644	3.35699e-05	0.000292142	LOC732885	NC_051361.1	8156069	8162068	+	2250	protein_coding	very low-density lipoprotein receptor%2C transcript variant 1	CBM_14
105842409	153.61	119.394	129.39	65.2146	41.7076	13.1117	134.131	40.0113	1.75267	3.3679e-05	0.000292862	LOC105842409	NC_051379.1	5408874	5412644	-	563	lncRNA	uncharacterized LOC105842409%2C transcript variant X2	-
100379435	7.16845	16.1087	28.2306	68.2245	54.3169	61.1878	17.1692	61.2431	-1.85145	3.41464e-05	0.000296462	CPR32	NC_051379.1	9265477	9269450	+	700	protein_coding	cuticular protein RR-1 motif 32	Chitin_bind_4
105841262	21.5054	18.9514	8.23392	51.1684	51.4071	61.1878	16.2302	54.5878	-1.73447	3.49837e-05	0.00030231	LOC105841262	NC_051366.1	838739	894039	-	6438	protein_coding	V-type proton ATPase 116 kDa subunit a1	-
101745970	59.3958	80.5435	70.5764	153.505	146.462	124.124	70.1719	141.364	-1.00756	3.50449e-05	0.000302604	LOC101745970	NC_051369.1	7604325	7636994	+	4550	protein_coding	phosphoinositide 3-kinase adapter protein 1%2C transcript variant X3	-
692551	86.0215	66.3299	97.6307	44.1453	18.429	18.3563	83.3274	26.9769	1.6322	3.68891e-05	0.000316801	Sult	NC_051374.1	13960039	13974831	+	1684	protein_coding	sulfotransferase%2C transcript variant X1	Sulfotransfer_1
733013	440.348	311.751	443.455	1115.67	831.243	531.46	398.518	826.125	-1.05199	3.77605e-05	0.000323533	LOC733013	NC_051381.1	1000966	1077928	+	2548	protein_coding	insulin-related peptide binding protein%2C transcript variant X2	I-set
101744350	93.1899	69.1726	69.4002	37.1222	23.2787	29.7198	77.2542	30.0402	1.36491	3.9213e-05	0.000335288	LOC101744350	NC_051376.1	7894135	7900724	+	397	lncRNA	uncharacterized LOC101744350	-
100862841	107.527	180.038	135.272	55.1816	65.9563	71.6772	140.946	64.2717	1.1327	3.93306e-05	0.000335894	UGT33D7	NC_051385.1	9281903	9291310	+	1548	protein_coding	UDP-glycosyltransferase UGT33D7	UDPGT
693009	172.043	108.971	128.214	210.693	381.188	277.968	136.409	289.95	-1.08848	3.93547e-05	0.000335894	Pdxk	NC_051365.1	9929311	9937257	+	952	protein_coding	pyridoxal kinase	-
101737560	126.984	90.0192	103.512	38.1255	30.0683	59.4396	106.838	42.5445	1.32205	4.02118e-05	0.000342182	LOC101737560	NC_051366.1	5785670	5786831	-	1162	protein_coding	retinol dehydrogenase 11-like	adh_short
novel.257	99.3343	76.7532	85.868	173.571	243.456	139.858	87.3185	185.628	-1.08759	4.0215e-05	0.000342182	-	NC_051373.1	2486567	2489737	-	3171	-	-	-
119630761	16.385	10.4233	5.88137	51.1684	33.9481	45.4538	10.8966	43.5234	-1.98437	4.1163e-05	0.000349712	LOC119630761	NC_051385.1	1102197	1103337	-	916	lncRNA	uncharacterized LOC119630761	-
105842077	26.6257	55.9066	45.8747	116.383	100.874	97.0264	42.8023	104.761	-1.28864	4.39195e-05	0.000370575	LOC105842077	NC_051361.1	8350444	8354865	+	3455	protein_coding	uncharacterized LOC105842077%2C transcript variant X2	-
101746256	14.3369	14.2136	32.9357	54.1783	72.7459	66.4325	20.4954	64.4522	-1.67299	4.48511e-05	0.000377287	LOC101746256	NC_051369.1	2401723	2720310	-	10962	protein_coding	protein dachsous	Cadherin
101736487	40.9626	55.9066	55.2849	114.376	118.333	95.2782	50.718	109.329	-1.10762	4.54772e-05	0.000382049	LOC101736487	NC_051358.1	8672073	8681577	-	1755	protein_coding	peptidoglycan-recognition protein SB2%2C transcript variant X3	-
101745593	28.6738	53.0639	59.99	144.475	140.642	84.7888	47.2426	123.302	-1.38563	4.58218e-05	0.000384577	LOC101745593	NC_051385.1	1965163	1967705	+	2543	protein_coding	la-related protein 6	-
101746537	93.1899	98.5473	103.512	50.1651	43.6475	46.3279	98.4164	46.7135	1.07484	4.71992e-05	0.00039524	LOC101746537	NC_051363.1	8848246	8854324	+	1691	protein_coding	ATP-dependent RNA helicase DDX18%2C transcript variant X3	DEAD
101745628	55.2995	42.6407	67.0476	112.37	142.582	105.768	54.9959	120.24	-1.13493	4.75192e-05	0.000397619	LOC101745628	NC_051361.1	10748691	10752002	-	1128	protein_coding	negative elongation factor E	-
101738757	64.5161	68.2251	51.7561	193.637	294.863	76.9218	61.4991	188.474	-1.61227	5.07313e-05	0.00042183	LOC101738757	NC_051362.1	14248189	14672483	-	4604	protein_coding	solute carrier family 12 member 4%2C transcript variant X3	AA_permease
101747104	79.8771	108.023	152.916	256.845	203.688	232.514	113.605	231.016	-1.02863	5.13138e-05	0.000426154	LOC101747104	NC_051373.1	11083125	11117395	-	1762	protein_coding	potassium channel subfamily K member 3%2C transcript variant X2	Ion_trans_2
101745350	11.2647	10.4233	14.1153	48.1585	35.888	40.2091	11.9344	41.4185	-1.80279	5.16258e-05	0.000428191	LOC101745350	NC_051362.1	7690995	7694342	-	1758	protein_coding	uncharacterized LOC101745350	7tm_1
101740522	1084.48	1031.9	1892.62	372.225	651.803	784.952	1336.34	602.993	1.14699	5.16363e-05	0.000428191	LOC101740522	NC_051359.1	6883299	6908274	-	760	protein_coding	uncharacterized LOC101740522	CBM_14
101744177	11.2647	13.266	36.4645	56.1849	73.7158	80.4183	20.3317	70.1063	-1.80837	5.17715e-05	0.000428991	LOC101744177	NC_051375.1	13323949	13431961	-	6357	protein_coding	uncharacterized LOC101744177%2C transcript variant X2	-
101741341	150.538	130.765	116.451	232.766	427.746	213.283	132.584	291.265	-1.13378	5.18591e-05	0.000429396	LOC101741341	NC_051382.1	4112247	4137039	+	3944	protein_coding	lysM and putative peptidoglycan-binding domain-containing protein 2	-
101737404	898.105	701.202	544.615	446.469	298.743	159.962	714.641	301.725	1.24574	5.2165e-05	0.000431607	LOC101737404	NC_051361.1	2451276	2954347	-	4101	protein_coding	RNA pseudouridylate synthase domain-containing protein 2%2C transcript variant X3	-
100141454	53.2514	118.446	91.7494	213.703	181.38	185.312	87.8157	193.465	-1.13732	5.55409e-05	0.00045715	Projectin	NC_051358.1	5994194	5998289	-	3344	protein_coding	projectin-like protein%2C transcript variant X1	I-set
105841415	72.7086	98.5473	97.6307	35.1156	35.888	45.4538	89.6289	38.8191	1.20323	5.72189e-05	0.000469567	LOC105841415	NC_051379.1	15943289	15945471	+	2183	protein_coding	solute carrier family 46 member 3	MFS_1
101736161	70.6605	170.563	57.6374	32.1057	25.2186	34.0904	99.6202	30.4715	1.71261	5.84317e-05	0.000479166	LOC101736161	NC_051358.1	3128417	3143349	-	824	protein_coding	succinate dehydrogenase assembly factor 3%2C mitochondrial	-
101745995	25.6016	29.3747	11.7627	61.2014	69.836	64.6843	22.2463	65.2406	-1.53575	5.98908e-05	0.000490044	LOC101745995	NC_051366.1	7937754	8007070	-	5027	protein_coding	fasciclin-1%2C transcript variant X4	-
105841330	6.14439	10.4233	9.41019	34.1123	27.1585	48.0761	8.65928	36.449	-2.07562	6.08909e-05	0.00049786	LOC105841330	NC_051365.1	4796689	4961385	+	2456	protein_coding	uncharacterized LOC105841330	Ion_trans_2
101741955	5.12032	1.89514	4.7051	12.0396	48.4973	28.8457	3.90685	29.7942	-2.94948	6.15129e-05	0.000502204	LOC101741955	NC_051377.1	10358590	10360633	-	2044	protein_coding	carbonyl reductase [NADPH] 3	adh_short
693025	34.8182	37.9028	43.5221	93.3071	95.0546	74.2995	38.7477	87.5537	-1.17785	6.20774e-05	0.00050644	SGF3	NC_051379.1	17578472	17579530	+	1059	protein_coding	POU domain protein	Pou
101735793	43.0107	32.2174	81.1629	20.066	5.81967	8.74112	52.1303	11.5423	2.1776	6.2456e-05	0.000509154	LOC101735793	NC_051370.1	17150786	17160842	-	2329	protein_coding	uncharacterized LOC101735793%2C transcript variant X2	-
101744554	136.201	215.098	131.743	74.2443	75.6557	82.1665	161.014	77.3555	1.06009	6.31152e-05	0.000513631	LOC101744554	NC_051381.1	10961757	10976290	+	1856	protein_coding	zinc finger protein 260	zf-AD
101739808	79.8771	80.5435	141.153	181.598	247.336	202.794	100.524	210.576	-1.07349	6.4346e-05	0.000522258	LOC101739808	NC_051369.1	16499389	16539393	+	4595	protein_coding	ATP-binding cassette sub-family G member 1%2C transcript variant X1	ABC2_membrane
101744161	24.5776	13.266	14.1153	92.3038	54.3169	38.4609	17.3196	61.6939	-1.82817	6.72853e-05	0.000544123	LOC101744161	NC_051364.1	55403	65812	-	2226	protein_coding	uncharacterized LOC101744161	-
110385385	631.848	455.781	388.17	290.957	279.344	167.829	491.933	246.044	1.00167	6.74915e-05	0.000545392	LOC110385385	NC_051384.1	2158961	2199186	-	7537	protein_coding	membrane-associated guanylate kinase%2C WW and PDZ domain-containing protein 2	PDZ
101746974	294.931	250.159	285.835	194.641	111.544	100.523	276.975	135.569	1.03306	6.81046e-05	0.000549946	LOC101746974	NC_051367.1	9922374	10004541	-	7176	protein_coding	potassium voltage-gated channel subfamily H member 8%2C transcript variant X2	Ion_trans
101746257	61.4439	42.6407	61.1662	123.406	107.664	111.886	55.0836	114.319	-1.05827	6.87382e-05	0.000554255	LOC101746257	NC_051369.1	7859686	7895056	+	2995	protein_coding	chitin deacetylase 1-like%2C transcript variant X1	CBM_14
101744837	19.4572	11.3708	16.4678	44.1453	57.2268	45.4538	15.7653	48.9419	-1.64003	6.97495e-05	0.000561592	LOC101744837	NC_051380.1	21021527	21108067	+	5013	protein_coding	scavenger receptor class B member 1%2C transcript variant X1	-
101735353	30.7219	49.2737	45.8747	88.2905	89.2349	109.264	41.9568	95.5965	-1.18947	7.01617e-05	0.000564092	LOC101735353	NC_051380.1	9779458	9820724	+	1559	protein_coding	uncharacterized LOC101735353	-
692767	38.9145	49.2737	23.5255	5.01651	0.969945	12.2376	37.2379	6.07467	2.59821	7.22742e-05	0.000577725	PTTH	NC_051379.1	9699571	9701916	+	1021	protein_coding	prothoracicotropic hormone	-
101740151	427.035	327.859	299.95	235.776	91.1748	128.494	351.615	151.815	1.21356	7.24971e-05	0.000578672	LOC101740151	NC_051361.1	5427046	5471494	-	5177	protein_coding	sodium-coupled monocarboxylate transporter 1	-
101744198	299.027	175.3	129.39	348.146	520.86	447.545	201.239	438.85	-1.12322	7.25645e-05	0.000578794	LOC101744198	NC_051384.1	9980751	10003574	-	4432	protein_coding	solute carrier family 41 member 1	-
101738769	20.4813	75.8056	41.1696	9.02972	5.81967	13.1117	45.8188	9.32035	2.29345	7.26976e-05	0.000579438	LOC101738769	NC_051380.1	11431573	11488929	-	1317	protein_coding	uncharacterized LOC101738769	-
101742781	20.4813	6.63299	10.5865	37.1222	41.7076	72.5513	12.5669	50.4604	-2.01126	7.40576e-05	0.000587213	LOC101742781	NC_051380.1	2436871	2446571	-	1069	lncRNA	uncharacterized LOC101742781	-
101740302	31.746	45.4834	41.1696	79.2608	137.732	80.4183	39.4663	99.1371	-1.32725	7.42207e-05	0.000587775	LOC101740302	NC_051358.1	13882895	13900904	+	3540	protein_coding	uncharacterized LOC101740302%2C transcript variant X1	-
101743953	8030.72	7098.25	15847.9	4532.92	6013.66	4488.56	10325.6	5011.71	1.04277	7.55146e-05	0.000596318	LOC101743953	NC_051380.1	8698795	8716558	+	1874	protein_coding	uncharacterized LOC101743953%2C transcript variant X2	-
100302034	1411.16	1163.62	1110.4	867.856	560.628	354.889	1228.39	594.458	1.04807	7.66957e-05	0.000604783	Tau	NC_051363.1	7835238	7890802	+	5156	protein_coding	tau-like protein%2C transcript variant X6	Tubulin-binding
100136898	244.752	317.436	182.322	473.558	688.661	370.623	248.17	510.948	-1.03905	7.69859e-05	0.00060664	Pdk	NC_051359.1	1506565	1568146	-	4589	protein_coding	pyruvate dehydrogenase kinase	HATPase_c
101746477	99.3343	152.559	105.865	59.1948	53.347	56.8173	119.253	56.453	1.0821	8.44969e-05	0.000659266	LOC101746477	NC_051381.1	10771974	10785551	+	2005	protein_coding	zinc finger protein 62 homolog%2C transcript variant X1	zf-AD
101735485	1.02406	4.73785	4.7051	21.0693	29.0984	20.9787	3.489	23.7155	-2.77007	8.5299e-05	0.000664122	LOC101735485	NC_051368.1	12555790	12556554	-	442	protein_coding	pupal cuticle protein C1B	-
100529203	16.385	19.899	36.4645	90.2972	50.4371	75.1736	24.2495	71.9693	-1.58261	8.61126e-05	0.000669302	twi	NC_051360.1	9126986	9128708	-	1723	protein_coding	twist protein	HLH
101737236	280.594	165.825	218.787	142.469	70.806	74.2995	221.735	95.8581	1.21196	8.61454e-05	0.000669302	LOC101737236	NC_051382.1	8011964	8120080	+	4992	protein_coding	neural cell adhesion molecule 1%2C transcript variant X2	I-set
732947	61.4439	24.6368	74.1053	118.39	140.642	155.592	53.3953	138.208	-1.38226	8.64591e-05	0.000671269	CCE-un1	NC_051363.1	3788026	3798073	+	2168	protein_coding	carboxylesterase clade H%2C member 1	COesterase
101737374	28.6738	7.58056	31.7594	65.2146	96.9945	67.3066	22.6713	76.5052	-1.76911	8.7006e-05	0.000675043	LOC101737374	NC_051360.1	8053234	8068462	-	1735	protein_coding	cytochrome P450 4c3%2C transcript variant X2	p450
101743891	6109.57	4509.49	4032.27	1415.66	824.453	275.345	4883.78	838.486	2.54231	8.86975e-05	0.000686245	LOC101743891	NC_051373.1	8041643	8046201	-	541	protein_coding	fatty acid-binding protein 1	-
692801	4841.78	4202.47	3793.48	2033.69	830.273	780.582	4279.25	1214.85	1.81673	8.95996e-05	0.000692741	LOC692801	NC_051362.1	13094872	13104692	-	1987	protein_coding	cystathionine gamma-lyase	Cys_Met_Meta_PP
101736087	141.321	193.304	128.214	91.3005	72.7459	54.1949	154.28	72.7471	1.09096	8.97475e-05	0.000693401	LOC101736087	NC_051360.1	1878986	1904648	-	2331	protein_coding	sodium-coupled neutral amino acid transporter 9%2C transcript variant X2	Aa_trans
110385420	57.3476	72.9629	37.6408	23.0759	16.4891	15.734	55.9838	18.433	1.61283	8.98701e-05	0.000693576	LOC110385420	NC_051371.1	231843	288565	-	12832	protein_coding	dynein heavy chain 1%2C axonemal-like%2C transcript variant X2	Dynein_heavy
101741562	67.5883	54.9591	71.7527	150.495	108.634	130.243	64.7667	129.791	-1.00644	8.98952e-05	0.000693576	LOC101741562	NC_051368.1	4535981	4567932	-	3341	protein_coding	heart- and neural crest derivatives-expressed protein 2%2C transcript variant X2	HLH
110384739	7.16845	5.68542	1.17627	31.1024	29.0984	21.8528	4.67672	27.3512	-2.51399	9.0942e-05	0.000700677	LOC110384739	NC_051373.1	4554918	4563238	-	2044	protein_coding	glucose dehydrogenase [FAD%2C quinone]-like	-
101739266	33.7941	28.4271	42.3459	90.2972	77.5956	73.4254	34.8557	80.4394	-1.21345	9.18302e-05	0.000706538	LOC101739266	NC_051360.1	14095656	14104762	-	2478	protein_coding	SET domain-containing protein SmydA-8	zf-MYND
101735418	30.7219	12.3184	27.0543	157.518	87.2951	35.8386	23.3649	93.5507	-2.00501	9.33111e-05	0.000716256	LOC101735418	NC_051375.1	81574	90689	-	959	protein_coding	collagenase-like	Trypsin
101736328	60.4198	57.8018	47.051	24.0792	17.459	6.11878	55.0909	15.8857	1.80922	9.33517e-05	0.000716256	LOC101736328	NC_051373.1	8053010	8056039	-	541	pseudogene	-	-
119629127	11.2647	7.58056	4.7051	39.1288	29.0984	31.468	7.85012	33.2317	-2.06761	9.47203e-05	0.000725678	LOC119629127	NC_051368.1	19491284	19563961	+	2844	protein_coding	knirps-related protein-like	-
100272179	18.4332	30.3222	19.9967	4.01321	3.87978	3.49645	22.9174	3.79648	2.60082	9.84457e-05	0.000752217	serpin-15	NC_051360.1	14724986	14746812	-	1252	protein_coding	serine protease inhibitor 15	Serpin
101746626	67.5883	100.442	96.4545	207.683	197.869	133.739	88.1617	179.764	-1.02648	9.98379e-05	0.000761805	LOC101746626	NC_051381.1	15098020	15127204	+	3506	protein_coding	modular serine protease	Trypsin
101742398	135.177	95.7046	97.6307	190.627	380.218	180.941	109.504	250.596	-1.19343	0.00010522	0.000799568	LOC101742398	NC_051370.1	11904899	11945718	-	2661	protein_coding	uncharacterized LOC101742398	MFS_1
101736652	13.3128	20.8465	28.2306	76.2509	53.347	51.5726	20.7967	60.3902	-1.54532	0.000105899	0.000802527	LOC101736652	NC_051362.1	18871725	18872548	+	824	protein_coding	protein lethal(2)essential for life	-
novel.417	46.0829	38.8504	11.7627	8.02641	0	3.49645	32.232	3.84095	3.08355	0.000106782	0.000808118	-	NC_051384.1	6964868	6969526	+	4385	-	-	-
101735520	59.3958	92.8619	74.1053	146.482	128.033	189.682	75.4543	154.732	-1.03524	0.000108594	0.000820708	LOC101735520	NC_051361.1	7105654	7114250	-	947	protein_coding	alpha-tocopherol transfer protein-like	-
novel.33	67.5883	55.9066	84.6917	166.548	115.423	140.732	69.3956	140.901	-1.02741	0.000109105	0.000822893	-	NC_051360.1	632012	633907	+	1896	-	PF00665:Integrase core domain|PF18701:Family of unknown function (DUF5641)	rve
110385643	173.067	165.825	91.7494	54.1783	56.2568	9.61523	143.547	40.0168	1.85021	0.0001097	0.000826818	LOC110385643	NC_051372.1	1388624	1391647	-	2532	lncRNA	uncharacterized LOC110385643%2C transcript variant X1	-
101746316	703.533	577.07	1058.65	1125.7	1435.52	2185.28	779.75	1582.17	-1.022	0.000110639	0.000832762	LOC101746316	NC_051376.1	4587417	4604577	+	1341	protein_coding	UDP-glucose 4-epimerase	-
101743598	10142.3	8834.2	26877.9	2179.17	2342.42	4066.37	15284.8	2862.65	2.41662	0.000115832	0.000867138	LOC101743598	NC_051380.1	13084013	13084959	+	673	protein_coding	uncharacterized LOC101743598	-
100101175	471584	293690	367680	118326	65613.9	18585.4	377651	67508.5	2.48391	0.000121776	0.000901889	LOC100101175	NC_051364.1	1389190	1391554	-	821	protein_coding	trypsin-like protease	Trypsin
101740441	23.5535	38.8504	28.2306	98.3236	58.1967	76.9218	30.2115	77.814	-1.3591	0.000121937	0.000902479	LOC101740441	NC_051371.1	6337189	6385293	+	4765	protein_coding	transient receptor potential protein%2C transcript variant X4	Ion_trans
100190957	2050.18	1926.41	6413.05	335.103	674.112	776.211	3463.21	595.142	2.54062	0.00012353	0.000913509	Hel	NC_051372.1	3518077	3529717	-	964	protein_coding	hatching enzyme-like protein	Astacin
110386125	48.1311	33.165	58.8137	123.406	83.4153	110.138	46.7032	105.653	-1.18606	0.000123592	0.000913509	LOC110386125	NC_051377.1	2992735	2993870	+	970	lncRNA	uncharacterized LOC110386125	-
101740023	4.09626	5.68542	4.7051	19.0627	27.1585	29.7198	4.82893	25.3137	-2.38774	0.000123997	0.000915895	LOC101740023	NC_051379.1	6952904	6960665	-	1358	protein_coding	lambda-crystallin%2C transcript variant X1	3HCDH_N
692390	36.8663	36.0077	32.9357	59.1948	82.4453	140.732	35.2699	94.124	-1.41813	0.000125204	0.00092296	LOC692390	NC_051374.1	9222870	9224062	+	1193	protein_coding	cathepsin B	Peptidase_C1
101735623	18.4332	18.9514	29.4068	52.1717	61.1065	62.0619	22.2638	58.4467	-1.40479	0.000129153	0.00094892	LOC101735623	NC_051362.1	6606787	6697737	+	2549	protein_coding	SLIT and NTRK-like protein 4	-
101741910	44.0348	70.1202	65.8713	135.446	114.454	116.257	60.0088	122.052	-1.02372	0.000140731	0.00102448	LOC101741910	NC_051379.1	330842	445412	+	4506	protein_coding	protein vein%2C transcript variant X2	I-set
119631231	11.2647	17.0563	22.3492	48.1585	57.2268	43.7056	16.8901	49.6969	-1.56522	0.000143374	0.00104167	LOC119631231	NC_051361.1	11293116	11298135	+	4834	protein_coding	uncharacterized LOC119631231%2C transcript variant X1	-
105841539	612.391	115.604	203.495	1587.22	2602.36	1859.24	310.497	2016.27	-2.69902	0.000144293	0.00104698	LOC105841539	NC_051382.1	6994322	7012443	+	3156	protein_coding	zinc transporter ZIP1%2C transcript variant X2	-
101740813	26.6257	28.4271	35.2882	62.2047	70.806	76.9218	30.1137	69.9775	-1.22344	0.000148704	0.00107546	LOC101740813	NC_051366.1	2277782	2283489	-	2349	protein_coding	zinc finger protein Elbow	-
101747205	77.8289	78.6483	61.1662	38.1255	27.1585	13.9858	72.5478	26.4232	1.46847	0.000151842	0.00109459	LOC101747205	NC_051366.1	4343493	4487139	-	9253	protein_coding	sterile alpha motif domain-containing protein 5%2C transcript variant X9	SAM_1
101744082	200.717	152.559	208.2	65.2146	88.265	122.376	187.159	91.9517	1.01976	0.000158922	0.00114043	LOC101744082	NC_051373.1	9785059	9785984	-	610	protein_coding	coiled-coil domain-containing protein 86	-
119629268	10115.7	5225.85	19439.1	1467.83	2172.68	3298.9	11593.6	2313.13	2.32534	0.000160392	0.0011495	LOC119629268	NC_051369.1	6723932	6727774	-	1127	protein_coding	pancreatic triacylglycerol lipase-like	Lipase
101744605	6.14439	0	0	47.1552	88.265	85.6629	2.04813	73.6944	-5.15944	0.00016439	0.00117587	LOC101744605	NC_051363.1	2028573	2042175	+	3478	protein_coding	synaptic vesicle glycoprotein 2B	MFS_1
101746838	146.441	171.51	91.7494	61.2014	66.9262	67.3066	136.567	65.1447	1.07167	0.000168159	0.0012005	LOC101746838	NC_051376.1	14274680	14301223	+	4186	protein_coding	cholinesterase 1%2C transcript variant X2	COesterase
100126869	51.2032	59.6969	48.2272	5.01651	26.1885	12.2376	53.0425	14.4809	1.87335	0.000175941	0.00124782	ae45	NC_051380.1	1466155	1471191	+	2195	protein_coding	alpha-esterase 45	COesterase
101738057	29.6979	38.8504	29.4068	10.033	8.72951	8.74112	32.6517	9.16788	1.83756	0.000183246	0.0012945	LOC101738057	NC_051360.1	7257453	7280442	-	7087	protein_coding	pickpocket protein 28%2C transcript variant X3	-
101743815	24.5776	37.9028	14.1153	4.01321	0	6.11878	25.5319	3.37733	2.90591	0.000194501	0.00136397	LOC101743815	NC_051381.1	8554782	8562282	+	1566	protein_coding	uncharacterized LOC101743815%2C transcript variant X2	-
101744725	55.2995	80.5435	67.0476	104.343	206.598	135.487	67.6302	148.81	-1.13619	0.000202927	0.00141857	LOC101744725	NC_051358.1	1482135	1483530	-	1396	lncRNA	uncharacterized LOC101744725	-
101741175	33.7941	22.7417	7.05764	3.00991	2.90984	0	21.1978	1.97325	3.46545	0.000209368	0.00145534	LOC101741175	NC_051365.1	6371494	6380019	+	1726	protein_coding	malate dehydrogenase%2C mitochondrial	-
101738221	7.16845	18.9514	12.939	0	0	0.874112	13.0196	0.291371	5.26399	0.000215849	0.00149197	LOC101738221	NC_051358.1	12982154	13002513	+	1436	protein_coding	trypsin-4	Trypsin
692601	2.04813	0	1.17627	6.01981	51.4071	9.61523	1.0748	22.3474	-4.40631	0.00021672	0.00149705	Ci-b1	NC_051359.1	5258187	5260608	-	258	protein_coding	chymotrypsin inhibitor CI-b1	-
101739045	28.6738	32.2174	31.7594	11.0363	1.93989	7.86701	30.8835	6.94774	2.15353	0.000220366	0.0015194	LOC101739045	NC_051361.1	14820994	14831435	-	2267	protein_coding	intraflagellar transport protein 80 homolog%2C transcript variant X1	-
101742287	63.492	75.8056	94.1019	206.68	133.852	131.117	77.7999	157.216	-1.01684	0.000230507	0.00158735	LOC101742287	NC_051383.1	9755501	9784888	-	2098	protein_coding	F-box/LRR-repeat protein 2%2C transcript variant X3	-
101736433	54.2754	36.9552	37.6408	93.3071	94.0847	83.9147	42.9571	90.4355	-1.07206	0.000239391	0.00164139	LOC101736433	NC_051372.1	11711037	11716174	+	2275	protein_coding	zinc finger protein 528	-
100174930	18.4332	13.266	32.9357	69.2278	50.4371	60.3137	21.5449	59.9929	-1.49518	0.000240095	0.0016452	NGR-A19	NC_051366.1	10766196	10831377	-	2063	protein_coding	neuropeptide receptor A19%2C transcript variant X1	7tm_1
101740413	68.6124	69.1726	22.3492	16.0528	8.72951	18.3563	53.3781	14.3796	1.89449	0.000242707	0.0016604	LOC101740413	NC_051369.1	134425	142779	+	1301	protein_coding	serine protease snake	Trypsin
692727	1.02406	8.52813	10.5865	37.1222	36.8579	23.601	6.71289	32.527	-2.28756	0.000251109	0.00171326	Noki	NC_051369.1	10263525	10265168	+	1644	protein_coding	Noki protein	-
101736578	49.1551	83.3862	59.99	140.462	134.822	111.886	64.1771	129.057	-1.00245	0.000254493	0.00173528	LOC101736578	NC_051361.1	1733793	1741042	-	4973	protein_coding	heparin sulfate O-sulfotransferase%2C transcript variant X2	-
101741134	51.2032	53.0639	30.5831	8.02641	19.3989	13.9858	44.9501	13.8037	1.70529	0.000265995	0.00180483	LOC101741134	NC_051367.1	15310117	15313847	+	2209	protein_coding	uncharacterized LOC101741134%2C transcript variant X2	THAP
101741247	4.09626	4.73785	11.7627	37.1222	18.429	38.4609	6.86562	31.3373	-2.21969	0.000269914	0.00182756	LOC101741247	NC_051380.1	519268	548790	-	3314	protein_coding	organic cation transporter protein%2C transcript variant X2	Sugar_tr
101745041	1.02406	0.94757	0	13.0429	15.5191	16.6081	0.657212	15.0567	-4.45241	0.000273529	0.00184916	LOC101745041	NC_051365.1	12539859	12551962	+	3894	protein_coding	mutS protein homolog 4	-
101737890	97.2862	35.0601	24.7018	342.126	317.172	162.585	52.3493	273.961	-2.38589	0.000281948	0.00189797	LOC101737890	NC_051363.1	1976952	2018799	-	2381	protein_coding	synaptic vesicle glycoprotein 2C%2C transcript variant X3	Sugar_tr
100038345	73.7327	32.2174	50.5798	16.0528	22.3087	10.4893	52.1766	16.2836	1.6841	0.000292224	0.00196	GlcNAcase1	NC_051368.1	9963704	9986509	+	2423	protein_coding	beta-N-acetylglucosaminidase 1%2C transcript variant X2	Glyco_hydro_20
101743834	71.6845	69.1726	72.929	26.0858	26.1885	41.0832	71.2621	31.1192	1.18822	0.000298776	0.00199912	LOC101743834	NC_051375.1	2397222	2409971	-	1768	protein_coding	alkaline phosphatase%2C transcript variant X2	-
101737373	8.19252	11.3708	21.1729	62.2047	37.8279	35.8386	13.5788	45.2904	-1.75265	0.000306376	0.00204749	LOC101737373	NC_051360.1	11507674	11517735	-	1890	protein_coding	SET domain-containing protein SmydA-8	SET
105841531	197.645	216.994	112.922	84.2773	75.6557	100.523	175.853	86.8186	1.02036	0.000306834	0.00204932	LOC105841531	NC_051378.1	1141682	1415456	+	4513	protein_coding	uncharacterized LOC105841531%2C transcript variant X2	-
101736332	59.3958	70.1202	56.4612	96.317	186.229	116.257	61.9924	132.934	-1.09783	0.000307737	0.00205411	LOC101736332	NC_051363.1	9219920	9280136	+	2232	protein_coding	non-structural maintenance of chromosomes element 1 homolog%2C transcript variant X3	-
101742855	249.872	282.376	197.614	443.459	911.748	304.191	243.287	553.133	-1.18353	0.00031453	0.00209567	LOC101742855	NC_051380.1	7635211	7647667	+	4241	protein_coding	kelch-like protein 5%2C transcript variant X1	BACK
119629158	0	0	0	4.01321	14.5492	8.74112	0	9.10117	-5.56611	0.000318794	0.00212153	LOC119629158	NC_051358.1	5352184	5353631	+	1448	protein_coding	uncharacterized LOC119629158	-
100862783	29374.3	26636.2	75260.4	8297.3	8682.95	13993.7	43756.9	10324.6	2.0834	0.000327424	0.00217635	IIM1	NC_051378.1	4508839	4510203	-	863	protein_coding	insect intestinal mucin	CBM_14
101745915	22.5294	25.5844	27.0543	45.1486	60.1366	84.7888	25.056	63.358	-1.34364	0.000353005	0.00231858	LOC101745915	NC_051373.1	2909498	2935374	-	2932	protein_coding	clotting factor C%2C transcript variant X1	Trypsin
692996	11.2647	7.58056	16.4678	1.0033	0	0	11.771	0.334434	5.10892	0.000354891	0.00232959	Ash1	NC_051370.1	11629807	11632281	+	1308	protein_coding	achaete-scute-like protein	HLH
101737368	13.3128	10.4233	11.7627	60.1981	33.9481	27.0975	11.833	40.4145	-1.76981	0.000366726	0.00239539	LOC101737368	NC_051363.1	9615058	9616290	+	587	protein_coding	uncharacterized LOC101737368	-
101745759	3.07219	14.2136	2.35255	41.1354	21.3388	40.2091	6.5461	34.2278	-2.3519	0.00036686	0.00239539	LOC101745759	NC_051380.1	2309895	2316810	-	3716	protein_coding	uncharacterized LOC101745759	-
101739714	88.0696	69.1726	77.6341	45.1486	24.2486	34.9645	78.2921	34.7872	1.17113	0.000371307	0.00242015	LOC101739714	NC_051371.1	5962614	5991840	-	3753	protein_coding	uncharacterized LOC101739714	-
novel.371	38.9145	23.6893	32.9357	98.3236	56.2568	74.2995	31.8465	76.2933	-1.26329	0.000371879	0.00242047	-	NC_051381.1	14275741	14278488	+	2550	-	-	-
105842776	82.9493	114.656	104.688	29.0957	46.5574	60.3137	100.765	45.3223	1.14726	0.000371984	0.00242047	LOC105842776	NC_051367.1	15528238	15531390	-	2032	protein_coding	esterase FE4-like	COesterase
101742173	5.12032	6.63299	0	27.0891	20.3688	23.601	3.91777	23.6863	-2.5466	0.000372011	0.00242047	LOC101742173	NC_051365.1	6625719	6634700	+	1147	protein_coding	uncharacterized LOC101742173	-
101735398	71.6845	103.285	88.2205	38.1255	40.7377	48.0761	87.7301	42.3131	1.05046	0.000386895	0.0025111	LOC101735398	NC_051362.1	7126026	7133116	+	1831	protein_coding	queuine tRNA-ribosyltransferase accessory subunit 2	TGT
100379507	1.02406	0	0	1.0033	32.9781	16.6081	0.341355	16.8632	-5.4942	0.00038829	0.00251459	CPG17	NC_051376.1	4510753	4511900	+	449	protein_coding	cuticular protein glycine-rich 17	-
733001	141.321	59.6969	81.1629	233.769	198.839	166.955	94.0603	199.854	-1.08706	0.000396114	0.00256115	LOC733001	NC_051381.1	11336756	11353042	+	1541	protein_coding	serine proteinase-like protein	Trypsin
101743616	35.8423	23.6893	9.41019	0	5.81967	2.62234	22.9806	2.814	3.02829	0.000400938	0.00258743	LOC101743616	NC_051382.1	7720395	7863331	+	3260	protein_coding	nephrin%2C transcript variant X2	I-set
101736478	16.385	13.266	7.05764	36.1189	39.7677	39.335	12.2362	38.4072	-1.6363	0.000405731	0.00261679	LOC101736478	NC_051359.1	8301870	8308865	+	6996	protein_coding	uncharacterized LOC101736478	-
101740966	8.19252	10.4233	1.17627	27.0891	34.918	27.9716	6.59736	29.9929	-2.14886	0.000412455	0.00265356	LOC101740966	NC_051376.1	437869	473834	-	6472	protein_coding	pregnancy zone protein%2C transcript variant X2	A2M_comp
101747119	34.8182	45.4834	62.3425	86.2839	118.333	95.2782	47.548	99.9651	-1.07887	0.000414633	0.0026634	LOC101747119	NC_051369.1	12044486	12061423	-	4177	protein_coding	uncharacterized LOC101747119%2C transcript variant X1	PAN_1
100170645	52.2273	33.165	23.5255	72.2377	95.0546	86.5371	36.3059	84.6098	-1.21483	0.000416925	0.00267503	CCM	NC_051363.1	2795076	2828184	+	506	protein_coding	CCHamide	-
novel.264	68.6124	78.6483	64.6951	35.1156	32.9781	32.3421	70.6519	33.4786	1.08082	0.000424398	0.00271512	-	NC_051373.1	14257930	14267262	-	9333	-	PF00665:Integrase core domain|PF17921:Integrase zinc binding domain	rve
733034	10.2406	8.52813	5.88137	47.1552	32.0082	19.2305	8.21672	32.7979	-1.98329	0.000439697	0.00280007	LOC733034	NC_051374.1	13894295	13906269	-	1203	protein_coding	estrogen sulfotransferase	Sulfotransfer_1
101743724	30.7219	25.5844	27.0543	84.2773	61.1065	51.5726	27.7869	65.6522	-1.23802	0.000442172	0.0028126	LOC101743724	NC_051369.1	15420523	16224393	-	10983	protein_coding	CUGBP Elav-like family member 3%2C transcript variant X8	RRM_1
692747	15.361	37.9028	36.4645	104.343	65.9563	64.6843	29.9094	78.328	-1.38871	0.00044704	0.0028403	LOC692747	NC_051363.1	5654152	5872247	-	4222	protein_coding	antennapedia homologue protein%2C transcript variant X2	Homeobox
101745028	5.12032	7.58056	5.88137	32.1057	24.2486	20.9787	6.19409	25.7777	-2.04813	0.000453889	0.00287394	LOC101745028	NC_051376.1	13054934	13075190	+	2061	protein_coding	beta-hexosaminidase subunit beta	Glyco_hydro_20
101742482	22825.4	11875.9	17752.3	4792.77	2824.48	700.163	17484.5	2772.47	2.65687	0.000462649	0.0029189	LOC101742482	NC_051364.1	1352739	1372512	+	864	protein_coding	trypsin%2C alkaline A	Trypsin
101741481	29.6979	30.3222	55.2849	86.2839	80.5054	85.6629	38.435	84.1508	-1.14273	0.000476221	0.00299142	LOC101741481	NC_051366.1	6276510	6327308	+	4067	protein_coding	desert hedgehog protein B	-
101737872	8.19252	2.84271	4.7051	12.0396	49.4672	25.3492	5.24678	28.952	-2.46912	0.000495487	0.0030984	LOC101737872	NC_051362.1	9224744	9233571	+	1903	protein_coding	proclotting enzyme	Trypsin
101736620	81.9252	59.6969	178.794	217.716	268.675	234.262	106.805	240.218	-1.17658	0.000506649	0.00316107	LOC101736620	NC_051361.1	8933352	8963170	-	5948	protein_coding	collagen alpha-1(IV) chain	Collagen
100174976	712.749	421.669	536.381	331.09	343.361	151.221	556.933	275.224	1.01811	0.000524394	0.00326443	LOC100174976	NC_051385.1	4058783	4179149	+	5002	protein_coding	multicopper oxidase 1%2C transcript variant X3	-
101739570	70.6605	61.5921	62.3425	28.0924	15.5191	0.874112	64.865	14.8286	2.14235	0.000531166	0.00330288	LOC101739570	NC_051376.1	10371519	10372678	+	819	protein_coding	calphotin%2C transcript variant X1	-
101739674	12.2888	13.266	18.8204	46.1519	54.3169	29.7198	14.7917	43.3962	-1.55903	0.000534287	0.00332042	LOC101739674	NC_051362.1	18001304	18049539	+	2243	protein_coding	short-chain dehydrogenase/reductase family 16C member 6%2C transcript variant X1	adh_short
novel.304	100.358	93.8095	85.868	35.1156	44.6175	58.5655	93.3453	46.0995	1.01362	0.000551488	0.00341012	-	NC_051376.1	12986805	12991711	-	3282	-	PF14529:Endonuclease-reverse transcriptase|PF00078:Reverse transcriptase (RNA-dependent DNA polymerase)	RVT_1
101742985	0	2.84271	4.7051	19.0627	17.459	17.4822	2.51594	18.0013	-2.87137	0.000553167	0.0034186	LOC101742985	NC_051373.1	8204695	8219642	+	2014	protein_coding	adenosine deaminase AGSA%2C transcript variant X4	-
101738177	398.361	257.739	331.709	218.72	169.74	82.1665	329.27	156.876	1.07181	0.000570639	0.00351092	LOC101738177	NC_051369.1	1863565	1881022	-	2112	protein_coding	triokinase/FMN cyclase%2C transcript variant X1	-
101735804	26.6257	29.3747	34.1119	8.02641	9.69945	9.61523	30.0374	9.1137	1.71595	0.000577995	0.00355027	LOC101735804	NC_051358.1	8617126	8622190	-	2337	protein_coding	putative uncharacterized protein DDB_G0287191%2C transcript variant X4	-
101745887	12.2888	14.2136	23.5255	50.1651	34.918	54.1949	16.6759	46.426	-1.49179	0.000578343	0.00355043	LOC101745887	NC_051383.1	639817	662218	-	2859	protein_coding	aminopeptidase N	-
101739784	50.1792	96.6522	58.8137	111.366	137.732	186.186	68.5483	145.095	-1.0786	0.000588483	0.00360869	LOC101739784	NC_051363.1	810679	819236	-	4815	protein_coding	MOB kinase activator-like 1%2C transcript variant X1	-
101736636	22824.4	14111.2	18154.6	3905.85	3265.81	444.049	18363.4	2538.57	2.85477	0.000592775	0.003633	LOC101736636	NC_051383.1	2546068	2556933	+	3136	protein_coding	lactase-phlorizin hydrolase	Glyco_hydro_1
101746293	16.385	64.4348	10.5865	86.2839	145.492	88.2853	30.4688	106.687	-1.79402	0.000601158	0.00367828	LOC101746293	NC_051368.1	18877939	18907473	+	1761	protein_coding	F-box only protein 32%2C transcript variant X2	-
105842064	0	0	0	6.01981	3.87978	14.8599	0	8.25316	-5.4297	0.00063421	0.00385498	LOC105842064	NC_051373.1	3540947	3566906	-	1460	protein_coding	uncharacterized LOC105842064%2C transcript variant X2	-
119630482	88.0696	103.285	55.2849	45.1486	31.0382	34.0904	82.2132	36.7591	1.1685	0.000649102	0.00393902	LOC119630482	NC_051381.1	9269156	9289284	+	16339	lncRNA	uncharacterized LOC119630482%2C transcript variant X3	-
101742692	14.3369	18.9514	50.5798	4.01321	6.78962	6.11878	27.956	5.64053	2.29583	0.000683052	0.00412024	LOC101742692	NC_051375.1	5725630	5733546	+	1266	protein_coding	CLIP domain-containing serine protease 14D%2C transcript variant X1	Trypsin
101744043	27.6498	25.5844	50.5798	77.2542	86.3251	69.0548	34.6046	77.5447	-1.1763	0.000685304	0.00412933	LOC101744043	NC_051366.1	11685393	11809800	+	7439	protein_coding	uncharacterized LOC101744043%2C transcript variant X1	UCH
101745538	16.385	15.1611	12.939	44.1453	33.9481	42.8315	14.8284	40.3083	-1.43875	0.000688267	0.00414268	LOC101745538	NC_051361.1	13116457	13145542	+	3298	protein_coding	protein unzipped	-
101738789	6.14439	11.3708	5.88137	27.0891	25.2186	33.2162	7.79887	28.508	-1.8552	0.000692083	0.00416113	LOC101738789	NC_051360.1	557750	560287	+	1822	protein_coding	uncharacterized LOC101738789%2C transcript variant X1	-
101743796	73.7327	52.1164	36.4645	19.0627	20.3688	23.601	54.1045	21.0109	1.36587	0.000695112	0.00417481	LOC101743796	NC_051380.1	19747898	19787163	-	4287	protein_coding	anoctamin-4%2C transcript variant X3	-
778499	3.07219	2.84271	3.52882	18.0594	17.459	17.4822	3.14791	17.6669	-2.49571	0.000700169	0.00419609	Hsp20.8	NC_051384.1	5796582	5797332	-	751	protein_coding	heat shock protein hsp20.8	-
101739854	30.7219	26.532	31.7594	90.2972	60.1366	53.3208	29.6711	67.9182	-1.19494	0.00070291	0.00421024	LOC101739854	NC_051374.1	4071001	4129467	-	3166	protein_coding	uncharacterized LOC101739854%2C transcript variant X2	-
119630110	65.5402	87.1765	115.275	38.1255	37.8279	49.8244	89.3305	41.9259	1.08466	0.000706874	0.00422713	LOC119630110	NC_051378.1	10242360	10247388	-	967	lncRNA	uncharacterized LOC119630110	-
105841829	94.214	95.7046	112.922	225.743	281.284	116.257	100.947	207.761	-1.04119	0.000712631	0.00425697	LOC105841829	NC_051365.1	12132396	12491724	-	4128	protein_coding	polyhomeotic-like protein 3%2C transcript variant X2	SAM_1
101739185	11.2647	13.266	15.2916	58.1915	43.6475	23.601	13.2741	41.8133	-1.65499	0.000728324	0.00432972	LOC101739185	NC_051369.1	5914276	5933193	+	2318	protein_coding	serine protease 7	Trypsin
101735926	513.057	447.253	2346.67	148.489	49.4672	196.675	1102.33	131.544	3.06651	0.000769887	0.00455524	LOC101735926	NC_051373.1	6200617	6207572	+	755	protein_coding	peptidoglycan-recognition protein LB%2C transcript variant X2	-
101736658	16.385	23.6893	14.1153	54.1783	37.8279	49.8244	18.0632	47.2768	-1.37739	0.000772639	0.00456623	yellow-f	NC_051365.1	1668328	1695739	-	2012	protein_coding	protein yellow-like%2C transcript variant X1	-
101741127	0	0	1.17627	5.01651	21.3388	8.74112	0.392091	11.6988	-4.96519	0.000779493	0.00460183	LOC101741127	NC_051358.1	14738214	14745559	-	7346	protein_coding	uncharacterized LOC101741127	-
101744907	34.8182	24.6368	24.7018	64.2113	52.377	71.6772	28.0523	62.7552	-1.16158	0.000799592	0.00470545	LOC101744907	NC_051366.1	12035365	12052899	+	1866	protein_coding	uncharacterized LOC101744907%2C transcript variant X1	-
101746767	34.8182	36.9552	55.2849	86.2839	102.814	72.5513	42.3528	87.2165	-1.04888	0.000825965	0.0048401	LOC101746767	NC_051370.1	2406283	2413521	-	3308	protein_coding	uncharacterized LOC101746767%2C transcript variant X1	-
101738839	12.2888	7.58056	8.23392	26.0858	38.7978	27.9716	9.36775	30.9517	-1.72335	0.000827003	0.00484363	LOC101738839	NC_051359.1	1657674	1709288	-	1646	protein_coding	uncharacterized LOC101738839%2C transcript variant X2	Zona_pellucida
110386546	0	0	0	10.033	5.81967	6.11878	0	7.32382	-5.24948	0.000844072	0.00493057	LOC110386546	NW_023637970.1	1886	18053	+	3212	protein_coding	ras-related protein Rab-23-like	Ras
101740062	3.07219	4.73785	1.17627	28.0924	23.2787	8.74112	2.99544	20.0374	-2.70311	0.000845725	0.00493763	LOC101740062	NC_051372.1	4229951	4241313	-	893	protein_coding	protein obstructor-E	CBM_14
101736380	23.5535	39.7979	27.0543	59.1948	69.836	70.803	30.1352	66.6113	-1.13844	0.000860532	0.00501088	LOC101736380	NC_051359.1	6426671	6439845	+	4262	protein_coding	uncharacterized LOC101736380%2C transcript variant X1	-
105842846	9.21658	18.0038	11.7627	1.0033	0.969945	1.74822	12.9944	1.24049	3.37642	0.000878377	0.00509897	LOC105842846	NC_051366.1	9214136	9230573	+	1197	protein_coding	bombyxin G-1-like%2C transcript variant X1	-
101744823	199.693	116.551	773.988	50.1651	57.2268	65.5584	363.411	57.6501	2.65524	0.000904152	0.00524011	LOC101744823	NC_051377.1	2735086	2751519	+	1470	protein_coding	venom serine protease%2C transcript variant 1	Trypsin
101741109	61.4439	82.4386	83.5155	101.333	209.508	145.103	75.7993	151.981	-1.00473	0.000914864	0.00529389	LOC101741109	NC_051370.1	13018956	13021466	+	1764	protein_coding	histone deacetylase complex subunit SAP30 homolog	-
novel.368	8.19252	4.73785	9.41019	20.066	22.3087	44.5797	7.44685	28.9848	-1.97989	0.000917999	0.00530649	-	NC_051381.1	10517840	10518652	+	813	-	-	-
101743529	25.6016	13.266	44.6984	2.0066	4.84973	9.61523	27.8553	5.49052	2.31561	0.000922809	0.00533152	LOC101743529	NC_051384.1	7561166	7567867	+	1869	protein_coding	facilitated trehalose transporter Tret1-2 homolog	Sugar_tr
101744912	314.388	440.62	221.14	234.773	115.423	131.117	325.383	160.438	1.02319	0.000930749	0.005369	LOC101744912	NC_051368.1	14685457	14708428	-	6760	protein_coding	arf-GAP with dual PH domain-containing protein 1%2C transcript variant X2	PH
101746286	30.7219	4.73785	18.8204	4.01321	0.969945	0	18.0934	1.66105	3.48306	0.000934341	0.00538412	LOC101746286	NC_051374.1	6657237	6699164	-	3228	protein_coding	putative inorganic phosphate cotransporter%2C transcript variant X1	MFS_1
101737805	4.09626	2.84271	0	52.1717	10.6694	6.99289	2.31299	23.278	-3.29094	0.000948418	0.00545673	LOC101737805	NC_051371.1	5301930	5307288	+	934	protein_coding	fibrohexamerin-like	-
692487	133.128	67.2775	194.085	332.093	210.478	290.205	131.497	277.592	-1.08294	0.000949889	0.00546235	Hsp20.1	NC_051384.1	9746871	9747602	-	732	protein_coding	heat shock protein hsp20.1	-
119628638	35.8423	15.1611	21.1729	88.2905	47.5273	55.069	24.0588	63.629	-1.40304	0.000952319	0.00547065	LOC119628638	NC_051363.1	10438920	10442271	+	2330	lncRNA	uncharacterized LOC119628638	-
101739143	162.826	151.611	90.5731	193.637	470.423	218.528	135.004	294.196	-1.12105	0.000970884	0.00555915	LOC101739143	NC_051361.1	12046171	12051359	+	2379	protein_coding	sorting nexin-20%2C transcript variant X1	PX
novel.40	1.02406	9.4757	1.17627	22.0726	29.0984	19.2305	3.89201	23.4671	-2.54365	0.000979771	0.00559769	-	NC_051360.1	15183971	15185024	+	1054	-	-	-
101742102	35.8423	30.3222	34.1119	64.2113	68.8661	69.9289	33.4255	67.6688	-1.02006	0.000979988	0.00559769	LOC101742102	NC_051361.1	9647093	9674140	+	5318	protein_coding	C3 and PZP-like alpha-2-macroglobulin domain-containing protein 8	A2M_comp
100174841	18.4332	23.6893	37.6408	5.01651	2.90984	10.4893	26.5877	6.13856	2.09256	0.000986469	0.00562717	CRF-DH	NC_051372.1	9766706	9814268	+	2473	protein_coding	corticotropin-releasing factor-like diuretic hormone%2C transcript variant 45	-
693016	176.139	220.784	572.845	150.495	140.642	132.865	323.256	141.334	1.19158	0.00100597	0.00572543	BGRP2	NC_051368.1	7375052	7385336	+	2237	protein_coding	beta-1%2C3-glucan recognition protein 2	-
101735876	53.2514	41.6931	29.4068	92.3038	119.303	63.8102	41.4504	91.8057	-1.13991	0.00102095	0.00579582	LOC101735876	NC_051359.1	8165612	8180150	-	1625	protein_coding	aldo-keto reductase AKR2E4-like%2C transcript variant X1	Aldo_ket_red
101745410	32502.8	32984	95812.2	9402.94	12318.3	17491.8	53766.3	13071	2.04032	0.00102869	0.00583379	LOC101745410	NC_051369.1	6648939	6652686	-	1127	protein_coding	pancreatic triacylglycerol lipase-like	Lipase
101739898	36.8663	31.2698	32.9357	82.2707	53.347	77.7959	33.6906	71.1379	-1.07906	0.00104455	0.00590865	LOC101739898	NC_051385.1	519488	580021	+	6661	protein_coding	uncharacterized LOC101739898%2C transcript variant X2	-
100187575	6.14439	24.6368	22.3492	53.175	43.6475	56.8173	17.7101	51.2133	-1.5337	0.00110949	0.00622831	NGR-A35	NC_051379.1	535812	1131155	+	2084	protein_coding	neuropeptide receptor A35	7tm_1
105842088	39.9385	52.1164	55.2849	25.0825	21.3388	13.1117	49.1133	19.8443	1.31388	0.00112511	0.00630006	LOC105842088	NC_051361.1	8296810	8299425	-	2176	protein_coding	uncharacterized LOC105842088%2C transcript variant X2	-
119629160	45.0589	28.4271	28.2306	14.0462	11.6393	7.86701	33.9055	11.1842	1.6092	0.00112806	0.00630944	LOC119629160	NC_051368.1	4886777	4887445	+	587	lncRNA	uncharacterized LOC119629160	-
101745011	32.7701	55.9066	38.817	11.0363	19.3989	16.6081	42.4979	15.6811	1.43885	0.00116522	0.00649513	LOC101745011	NC_051383.1	137919	405796	+	3909	protein_coding	complexin%2C transcript variant X1	-
101746192	24.5776	19.899	22.3492	63.208	49.4672	42.8315	22.2752	51.8356	-1.21762	0.00117238	0.00652339	LOC101746192	NC_051375.1	13637705	13661904	+	2653	protein_coding	neuroglobin%2C transcript variant X3	-
110384718	63.492	56.8542	61.1662	16.0528	29.0984	34.0904	60.5042	26.4138	1.18821	0.00124599	0.00687962	LOC110384718	NC_051360.1	13159288	13162567	-	1727	protein_coding	fungal protease inhibitor F-like	-
101735873	12.2888	13.266	24.7018	53.175	32.0082	50.6985	16.7522	45.2939	-1.45054	0.00124764	0.00688533	LOC101735873	NC_051369.1	12190197	12330387	+	3400	protein_coding	uncharacterized LOC101735873%2C transcript variant X2	-
101739565	21.5054	13.266	22.3492	5.01651	3.87978	3.49645	19.0402	4.13091	2.20553	0.00126954	0.00699225	LOC101739565	NC_051381.1	17315841	17324868	+	1192	protein_coding	aldo-keto reductase family 1 member B1	Aldo_ket_red
101737511	14.3369	19.899	22.3492	5.01651	2.90984	4.37056	18.8617	4.09897	2.1999	0.0012762	0.00701734	LOC101737511	NC_051368.1	12084547	12085302	-	756	protein_coding	uncharacterized LOC101737511	-
119629500	61.4439	83.3862	52.9323	32.1057	32.9781	28.8457	65.9208	31.3098	1.08048	0.00132972	0.00728389	LOC119629500	NC_051371.1	6537023	6540979	-	629	lncRNA	uncharacterized LOC119629500	-
101736826	38.9145	30.3222	55.2849	93.3071	69.836	89.1594	41.5072	84.1008	-1.02903	0.00138529	0.00755099	LOC101736826	NC_051376.1	3606115	3722056	-	6469	protein_coding	phospholipid phosphatase 2%2C transcript variant X1	-
101736422	8.19252	10.4233	37.6408	1.0033	3.87978	2.62234	18.7522	2.50181	2.88865	0.00139014	0.00756996	LOC101736422	NC_051362.1	6420999	6424398	-	1246	protein_coding	uncharacterized LOC101736422	-
101736735	7479.77	4448.84	4938	2150.08	565.478	388.98	5622.2	1034.84	2.44182	0.0013976	0.00759939	LOC101736735	NC_051383.1	2140846	2173200	-	3907	protein_coding	facilitated trehalose transporter Tret1-like	Sugar_tr
101738831	41.9867	37.9028	47.051	18.0594	17.459	17.4822	42.3135	17.6669	1.25755	0.00144673	0.00783774	LOC101738831	NC_051368.1	1032513	1034198	-	1686	protein_coding	gastrula zinc finger protein XlCGF62.1-like	zf-C2H2
101739813	6.14439	10.4233	10.5865	33.109	16.4891	46.3279	9.05138	31.9753	-1.82641	0.00144709	0.00783774	LOC101739813	NC_051365.1	15605268	15637382	+	2214	protein_coding	uncharacterized LOC101739813%2C transcript variant X1	-
110385485	4.09626	0.94757	2.35255	10.033	19.3989	18.3563	2.46546	15.9294	-2.70649	0.00144984	0.00784505	LOC110385485	NC_051376.1	11805228	11810740	+	3520	protein_coding	chaoptin-like	-
101742677	3.07219	8.52813	9.41019	36.1189	24.2486	19.2305	7.00351	26.5326	-1.92519	0.00151088	0.00812374	LOC101742677	NC_051372.1	11258072	11265135	+	1798	protein_coding	uncharacterized LOC101742677	-
101745752	11.2647	3.79028	1.17627	35.1156	21.3388	20.1046	5.41042	25.5196	-2.21731	0.00152414	0.00818311	LOC101745752	NC_051365.1	16068209	16077292	+	2368	protein_coding	glucose dehydrogenase [FAD%2C quinone]%2C transcript variant X1	-
101744781	30.7219	34.1125	35.2882	37.1222	89.2349	129.369	33.3742	85.2419	-1.35668	0.00153341	0.00822094	LOC101744781	NC_051371.1	1001379	1003157	-	1779	lncRNA	uncharacterized LOC101744781	-
101736579	7.16845	8.52813	5.88137	23.0759	36.8579	18.3563	7.19265	26.0967	-1.84772	0.00156092	0.00835228	LOC101736579	NC_051361.1	1743092	1766212	+	3379	protein_coding	tripartite motif-containing protein 45%2C transcript variant X2	zf-B_box
101740541	2.04813	2.84271	0	20.066	6.78962	17.4822	1.63028	14.7793	-3.12299	0.00156701	0.00838083	LOC101740541	NC_051377.1	10043781	10059091	-	1733	protein_coding	myrosinase 1	Glyco_hydro_1
101742442	5.12032	7.58056	9.41019	24.0792	27.1585	23.601	7.37036	24.9462	-1.76748	0.0015869	0.00847494	LOC101742442	NC_051367.1	8853075	8858600	+	1421	protein_coding	protein singles bar	-
110385397	22.5294	31.2698	37.6408	66.2179	54.3169	72.5513	30.48	64.362	-1.08488	0.00161387	0.00859002	LOC110385397	NC_051374.1	468644	472151	-	1109	protein_coding	uncharacterized LOC110385397%2C transcript variant X6	-
100862834	43.0107	48.3261	42.3459	85.2806	121.243	64.6843	44.5609	90.4027	-1.01674	0.00161895	0.00861292	LOC100862834	NC_051381.1	12340762	12357449	+	1233	protein_coding	serine protease HP21	Trypsin
101742560	24.5776	46.4309	44.6984	101.333	88.265	60.3137	38.569	83.3041	-1.1095	0.00164307	0.00871938	LOC101742560	NC_051360.1	6123224	6203544	+	5976	protein_coding	long-chain-fatty-acid--CoA ligase 5%2C transcript variant X7	AMP-binding
101742978	76.8049	72.0153	36.4645	37.1222	16.4891	9.61523	61.7616	21.0755	1.56391	0.00170968	0.0090392	LOC101742978	NC_051380.1	406034	413217	-	3023	protein_coding	organic cation transporter protein	MFS_1
101744065	29.6979	24.6368	18.8204	7.02311	6.78962	7.86701	24.385	7.22658	1.75599	0.00174192	0.00918337	LOC101744065	NC_051373.1	11989919	12017248	-	1240	protein_coding	aldo-keto reductase AKR2E4-like%2C transcript variant X2	Aldo_ket_red
101735568	6.14439	18.0038	27.0543	4.01321	0	2.62234	17.0675	2.21185	2.94479	0.00179225	0.0094263	LOC101735568	NC_051364.1	10159679	10229675	-	2599	protein_coding	hemicentin-1%2C transcript variant X2	I-set
101741784	12.2888	12.3184	7.05764	31.1024	28.1284	33.2162	10.5549	30.8157	-1.53325	0.00182818	0.00956988	LOC101741784	NC_051360.1	10201852	10204577	-	1099	protein_coding	uncharacterized LOC101741784	THAP
101742755	46.0829	44.5358	25.878	123.406	86.3251	55.069	38.8323	88.2668	-1.17497	0.00185264	0.00968419	LOC101742755	NC_051374.1	9307138	9363653	-	4443	protein_coding	heme peroxidase 2	An_peroxidase
101742875	6.14439	21.7941	12.939	50.1651	24.2486	55.9431	13.6258	43.4523	-1.66624	0.00186344	0.00972752	LOC101742875	NC_051385.1	10372798	10375594	+	1609	protein_coding	uncharacterized LOC101742875%2C transcript variant X1	-
101738497	41.9867	5.68542	3.52882	83.274	50.4371	76.0477	17.067	69.9196	-2.02893	0.00189498	0.00986833	LOC101738497	NC_051380.1	17160014	17176317	-	3281	protein_coding	carcinine transporter%2C transcript variant X2	Sugar_tr
101735404	2.04813	3.79028	1.17627	20.066	14.5492	10.4893	2.33823	15.0348	-2.64705	0.00195443	0.0101448	LOC101735404	NC_051367.1	17258847	17279231	+	5095	protein_coding	uncharacterized LOC101735404%2C transcript variant X1	-
101746296	10.2406	14.2136	10.5865	26.0858	38.7978	33.2162	11.6802	32.7	-1.47958	0.00197301	0.0102075	LOC101746296	NC_051375.1	6913208	6964808	+	2893	protein_coding	uncharacterized LOC101746296	-
101737254	110.599	126.974	85.868	74.2443	53.347	34.9645	107.814	54.1853	1.00057	0.00197496	0.0102129	LOC101737254	NC_051358.1	13307791	13326964	+	15362	lncRNA	uncharacterized LOC101737254%2C transcript variant X11	-
101743493	0	0	0	7.02311	8.72951	3.49645	0	6.41635	-5.05728	0.00198187	0.0102438	LOC101743493	NC_051362.1	16956324	16959361	+	3038	protein_coding	gamma-butyrobetaine dioxygenase	-
105841932	0	0	0	5.01651	5.81967	7.86701	0	6.23439	-5.02181	0.00199362	0.010295	LOC105841932	NC_051380.1	3841394	3844184	-	2547	protein_coding	uncharacterized LOC105841932	DDE
105842372	0	0	0	2.0066	5.81967	13.1117	0	6.97932	-5.18888	0.00200603	0.0103494	LOC105842372	NC_051368.1	11025837	11049355	+	2413	protein_coding	uncharacterized LOC105842372%2C transcript variant X4	-
101739498	4089.09	2965.89	1974.96	593.955	1230.86	211.535	3009.98	678.783	2.14888	0.00201567	0.0103943	LOC101739498	NC_051363.1	1947550	1973825	-	2208	protein_coding	synaptic vesicle glycoprotein 2A	MFS_1
101741295	21.5054	19.899	32.9357	57.1882	58.1967	47.202	24.78	54.1956	-1.13885	0.00205135	0.0105587	LOC101741295	NC_051377.1	11013807	11022507	-	2006	protein_coding	lipase member H-B	Lipase
119628504	62.468	69.1726	55.2849	40.1321	24.2486	24.4751	62.3085	29.6186	1.08017	0.00206241	0.0106106	LOC119628504	NC_051362.1	51190	55546	-	3527	protein_coding	uncharacterized LOC119628504%2C transcript variant X1	-
101743084	20.4813	32.2174	28.2306	92.3038	50.4371	47.202	26.9764	63.3143	-1.22669	0.00209601	0.0107785	LOC101743084	NC_051369.1	5061900	5186821	-	4185	protein_coding	uncharacterized LOC101743084%2C transcript variant X1	PDZ
101745147	5.12032	14.2136	15.2916	0	1.93989	0.874112	11.5418	0.938001	3.61009	0.00210576	0.0108236	LOC101745147	NC_051358.1	10383275	10394815	-	1795	protein_coding	guanine nucleotide-binding protein subunit beta-2	-
101737327	28.6738	0	17.6441	1.0033	0	0.874112	15.4393	0.625804	4.61478	0.00217688	0.0111478	LOC101737327	NC_051373.1	7492006	7502691	+	1336	protein_coding	alpha-tocopherol transfer protein-like%2C transcript variant X1	-
101739260	14.3369	7.58056	12.939	34.1123	43.6475	23.601	11.6188	33.7869	-1.54589	0.00217998	0.0111565	LOC101739260	NC_051363.1	10715107	10718690	-	479	lncRNA	uncharacterized LOC101739260	-
101740949	6.14439	6.63299	4.7051	0	0	0	5.82749	0	5.06642	0.00218185	0.0111578	LOC101740949	NC_051359.1	2586678	2588915	-	907	protein_coding	chorion class CB protein M5H4-like	-
101736674	0	0	1.17627	17.0561	5.81967	5.24467	0.392091	9.37349	-4.64077	0.00219026	0.0111957	LOC101736674	NC_051373.1	5917713	5933761	+	2243	protein_coding	uncharacterized LOC101736674%2C transcript variant X1	-
101742576	21.5054	32.2174	29.4068	59.1948	60.1366	53.3208	27.7099	57.5507	-1.0528	0.00225174	0.0114834	LOC101742576	NC_051358.1	8252181	8264071	+	2360	protein_coding	uncharacterized LOC101742576%2C transcript variant X2	-
101737252	5.12032	3.79028	2.35255	17.0561	12.6093	23.601	3.75438	17.7555	-2.23102	0.00225966	0.0115132	LOC101737252	NC_051369.1	17314176	17318198	+	1415	protein_coding	neuronal acetylcholine receptor subunit beta-4	Neur_chan_LBD
101747078	1.02406	0	2.35255	14.0462	20.3688	4.37056	1.12554	12.9285	-3.59297	0.00226535	0.0115369	LOC101747078	NC_051377.1	59665	89111	-	2581	protein_coding	agrin%2C transcript variant X2	-
101736547	7770.6	4638.36	6189.55	2641.69	1799.25	584.781	6199.5	1675.24	1.88786	0.00229737	0.0116623	LOC101736547	NC_051368.1	12376752	12384539	+	1884	protein_coding	gamma-glutamyl hydrolase A%2C transcript variant X1	-
101745154	9.21658	12.3184	8.23392	20.066	49.4672	26.2234	9.92297	31.9189	-1.67687	0.00236526	0.0119477	LOC101745154	NC_051379.1	4804947	4830044	-	6440	protein_coding	protein FAM13A%2C transcript variant X1	-
101740012	0	0.94757	1.17627	7.02311	18.429	7.86701	0.707948	11.1064	-3.9934	0.00236999	0.0119654	LOC101740012	NC_051375.1	8458219	8888304	+	6078	protein_coding	semaphorin-2A%2C transcript variant X4	Sema
119629367	19.4572	11.3708	5.88137	2.0066	0	1.74822	12.2365	1.25161	3.28828	0.00239796	0.0120894	LOC119629367	NC_051359.1	6032500	6033510	-	561	lncRNA	uncharacterized LOC119629367	-
692849	7763.44	8485.49	26145	2591.53	3993.26	4268.29	14131.3	3617.69	1.96572	0.00239892	0.0120894	LOC692849	NC_051369.1	6629426	6633262	-	1115	protein_coding	triacylglycerol lipase	Lipase
101745508	49.1551	48.3261	31.7594	22.0726	18.429	13.1117	43.0802	17.8711	1.2805	0.00245336	0.0123358	LOC101745508	NC_051368.1	3202136	3206091	-	1109	protein_coding	uncharacterized LOC101745508	-
100379594	10.2406	6.63299	2.35255	18.0594	27.1585	27.0975	6.40873	24.1051	-1.89276	0.00248206	0.0124631	ovo	NC_051370.1	10801885	10821779	+	4281	protein_coding	protein ovo%2C transcript variant X1	-
101746227	26.6257	18.0038	23.5255	54.1783	47.5273	46.3279	22.7183	49.3445	-1.12211	0.00250758	0.0125856	LOC101746227	NC_051383.1	8008701	8053089	+	2509	protein_coding	sodium-coupled monocarboxylate transporter 1	-
101746566	7.16845	11.3708	4.7051	35.1156	25.2186	19.2305	7.74813	26.5215	-1.75197	0.00254116	0.0127368	LOC101746566	NC_051359.1	7882351	7891793	-	1769	protein_coding	aldo-keto reductase AKR2E4-like%2C transcript variant X2	Aldo_ket_red
101737899	1873.01	1954.84	6862.38	652.146	605.246	1248.23	3563.41	835.208	2.09289	0.00261027	0.0130185	LOC101737899	NC_051371.1	4007434	4009922	+	931	protein_coding	collagenase	Trypsin
119628837	11.2647	5.68542	10.5865	35.1156	25.2186	23.601	9.17887	27.9784	-1.61681	0.00263082	0.0130988	LOC119628837	NC_051365.1	9656510	9676774	-	1818	protein_coding	uncharacterized LOC119628837	-
101747005	32.7701	49.2737	62.3425	126.416	84.3852	77.7959	48.1288	96.1991	-1.00207	0.0026311	0.0130988	LOC101747005	NC_051368.1	10431032	10445510	-	3344	protein_coding	BTB/POZ domain-containing protein 6-B%2C transcript variant X1	BTB
101743456	10.2406	11.3708	7.05764	31.1024	22.3087	31.468	9.55638	28.293	-1.55524	0.00264361	0.0131434	LOC101743456	NC_051369.1	9554504	9698025	+	15963	protein_coding	cadherin-related tumor suppressor	Cadherin
101735343	17.4091	97.5997	14.1153	283.934	293.893	201.046	43.0414	259.624	-2.58848	0.00266767	0.0132511	LOC101735343	NC_051380.1	15958020	15972678	-	2509	protein_coding	ankyrin-3%2C transcript variant X1	-
101742440	21.5054	12.3184	12.939	35.1156	39.7677	41.0832	15.5876	38.6555	-1.30971	0.00267216	0.0132675	LOC101742440	NC_051360.1	1761005	1763685	+	1282	protein_coding	uncharacterized LOC101742440	-
101736673	37.8904	39.7979	34.1119	20.066	6.78962	14.8599	37.2668	13.9052	1.42532	0.00275171	0.013638	LOC101736673	NC_051372.1	6062477	6083081	-	5598	protein_coding	collagen alpha-1(I) chain	Collagen
101745635	94.214	172.458	85.868	83.274	32.0082	38.4609	117.513	51.2477	1.20354	0.00275675	0.0136508	LOC101745635	NC_051368.1	14628278	14633388	-	5111	protein_coding	cysteine synthase	PALP
105842937	21.5054	27.4795	18.8204	4.01321	8.72951	6.99289	22.6018	6.57854	1.78041	0.00276344	0.0136717	LOC105842937	NC_051371.1	2856353	2860739	-	4311	lncRNA	uncharacterized LOC105842937	-
101744615	18.4332	8.52813	8.23392	3.00991	0	0	11.7317	1.0033	3.60449	0.0027754	0.0137125	LOC101744615	NC_051360.1	5244780	5247614	+	1872	protein_coding	protein odd-skipped	zf-C2H2
novel.291	21.5054	17.0563	29.4068	41.1354	53.347	55.069	22.6562	49.8505	-1.15057	0.00288526	0.0141921	-	NC_051376.1	3161730	3170626	+	218	-	-	-
692630	2.04813	1.89514	1.17627	4.01321	52.377	2.62234	1.70651	19.6709	-3.51331	0.00293232	0.0143916	CTL11	NC_051367.1	3548886	3555523	-	1085	protein_coding	C-type lectin 11	Lectin_C
101741351	5.12032	2.84271	9.41019	0	0	0	5.79108	0	5.04473	0.00296785	0.0145274	LOC101741351	NC_051362.1	654719	657677	+	766	protein_coding	uncharacterized LOC101741351	-
101737275	52.2273	66.3299	61.1662	23.0759	37.8279	27.0975	59.9078	29.3338	1.03081	0.00303701	0.0148332	LOC101737275	NC_051373.1	6472614	6477525	+	4037	protein_coding	centromere protein J%2C transcript variant X2	-
692554	64.5161	72.0153	50.5798	27.0891	39.7677	24.4751	62.3704	30.444	1.04105	0.00304407	0.0148546	TDRD12	NC_051359.1	5819568	5827723	+	5604	protein_coding	RNA helicase-like protein	DEAD
101735694	2.04813	0	2.35255	8.02641	11.6393	16.6081	1.46689	12.0913	-3.09917	0.00308869	0.0150392	LOC101735694	NC_051377.1	151153	158045	+	1211	protein_coding	trypsin-7	Trypsin
101741272	0	0	0	8.02641	11.6393	0.874112	0	6.84662	-5.1494	0.00310438	0.0150957	LOC101741272	NC_051368.1	3440581	3466946	-	2623	protein_coding	uncharacterized LOC101741272%2C transcript variant X1	-
101745214	50.1792	79.5959	49.4035	18.0594	16.4891	39.335	59.7262	24.6278	1.27247	0.00311183	0.015112	LOC101745214	NC_051377.1	4792864	4810572	+	6325	protein_coding	tyrosine-protein phosphatase CDC14 homolog%2C transcript variant X3	DSPc
101741267	9.21658	1.89514	0	34.1123	13.5792	17.4822	3.70391	21.7246	-2.52921	0.00312737	0.0151676	LOC101741267	NC_051362.1	3445957	3466678	-	1770	protein_coding	protein white-like	ABC_tran
119629401	0	0	0	5.01651	6.78962	5.24467	0	5.6836	-4.88558	0.00319308	0.0154452	LOC119629401	NC_051370.1	15038670	15049098	+	1161	protein_coding	uncharacterized LOC119629401	-
100500932	4630.82	3464.32	4521.6	2507.25	1308.46	793.693	4205.58	1536.47	1.45279	0.00321694	0.0155273	LOC100500932	NC_051365.1	3249213	3349201	-	3604	protein_coding	inorganic phosphate co-transporter%2C transcript variant X2	MFS_1
100144543	13.3128	15.1611	10.5865	3.00991	2.90984	0	13.0201	1.97325	2.76047	0.00322212	0.0155456	Lrpl	NC_051367.1	12860629	13020414	+	4215	protein_coding	low density lipoprotein receptor-related protein-like protein	Ldl_recept_a
110385409	46.0829	41.6931	27.0543	14.0462	17.459	15.734	38.2768	15.7464	1.286	0.00324239	0.015623	LOC110385409	NC_051377.1	8148332	8152860	+	4284	lncRNA	uncharacterized LOC110385409	-
101737105	1.02406	5.68542	1.17627	22.0726	6.78962	21.8528	2.62859	16.905	-2.64549	0.00326413	0.015714	LOC101737105	NC_051377.1	10010961	10022473	-	1679	protein_coding	myrosinase 1	Glyco_hydro_1
101735679	2355.35	1410.93	1218.62	497.638	278.374	46.3279	1661.63	274.113	2.6001	0.00327943	0.015774	LOC101735679	NC_051374.1	2053428	2090706	-	1444	protein_coding	galactokinase%2C transcript variant X2	GHMP_kinases
105841683	67.5883	74.858	54.1086	32.1057	41.7076	24.4751	65.5183	32.7628	1.0072	0.00329611	0.0158131	LOC105841683	NC_051369.1	13514549	13589950	-	3815	protein_coding	ATP-binding cassette sub-family G member 4	ABC2_membrane
101746304	18.4332	12.3184	14.1153	5.01651	0	2.62234	14.9556	2.54628	2.5614	0.00334635	0.0160333	LOC101746304	NC_051362.1	10031799	10033385	+	1486	protein_coding	uncharacterized LOC101746304	-
100127102	1.02406	0.94757	1.17627	4.01321	17.459	12.2376	1.0493	11.2366	-3.43114	0.00339227	0.0162043	Cyp314a1	NC_051364.1	6979426	7026422	+	2155	protein_coding	ecdysone 20-hydroxylase	p450
101744536	12.2888	14.2136	14.1153	4.01321	1.93989	1.74822	13.5392	2.56711	2.41343	0.00342895	0.0163513	LOC101744536	NC_051385.1	1452305	1459667	-	2248	protein_coding	uncharacterized LOC101744536	-
101742546	194.572	147.821	189.38	944.107	2734.28	170.452	177.258	1282.94	-2.85559	0.00345477	0.0164461	LOC101742546	NC_051370.1	11767412	11775669	-	3798	protein_coding	facilitated trehalose transporter Tret1-like%2C transcript variant X1	Sugar_tr
101742588	5.12032	11.3708	10.5865	29.0957	42.6776	16.6081	9.02588	29.4605	-1.7041	0.00347487	0.0165205	LOC101742588	NC_051377.1	6145648	6163598	+	3300	protein_coding	uncharacterized LOC101742588	-
100852390	24.5776	17.0563	21.1729	48.1585	38.7978	49.8244	20.9356	45.5935	-1.12679	0.00360053	0.0170667	croc	NC_051358.1	13386907	13394041	-	2464	protein_coding	transcription factor crocodile%2C transcript variant X1	Fork_head
119630451	7.16845	5.68542	9.41019	0	0.969945	0	7.42136	0.323315	4.44531	0.00361489	0.0171275	LOC119630451	NC_051381.1	5213613	5214242	+	630	protein_coding	uncharacterized LOC119630451	-
101739545	3841.27	3988.32	2784.24	2053.76	1043.66	609.256	3537.94	1235.56	1.51791	0.00367967	0.0174046	LOC101739545	NC_051372.1	7681281	7726795	+	4379	protein_coding	b(0%2C+)-type amino acid transporter 1%2C transcript variant X1	-
101739624	56.3236	37.9028	57.6374	22.0726	18.429	28.8457	50.6213	23.1158	1.12242	0.00371669	0.0175498	LOC101739624	NC_051367.1	15334867	15353665	-	2877	protein_coding	Bardet-Biedl syndrome 1 protein%2C transcript variant X3	-
101739066	4.09626	6.63299	9.41019	29.0957	18.429	20.1046	6.71315	22.5431	-1.75885	0.00380701	0.0179228	LOC101739066	NC_051365.1	5646064	5804848	-	4023	protein_coding	uncharacterized LOC101739066%2C transcript variant X2	fn3
105842637	10.2406	9.4757	9.41019	1.0033	0	1.74822	9.70885	0.917175	3.37336	0.00385735	0.0181291	LOC105842637	NC_051380.1	20419339	20427673	+	2459	lncRNA	uncharacterized LOC105842637%2C transcript variant X2	-
101743636	0	0	2.35255	27.0891	13.5792	0.874112	0.784183	13.8475	-4.25017	0.00387183	0.0181804	LOC101743636	NC_051382.1	295089	329257	+	2937	protein_coding	paired box protein Pax-1	PAX
101746276	6.14439	0.94757	2.35255	6.01981	21.3388	27.0975	3.14817	18.152	-2.53633	0.0039017	0.0182601	LOC101746276	NC_051372.1	13876336	13911707	-	3463	protein_coding	uncharacterized LOC101746276	-
733005	5.12032	1.89514	1.17627	5.01651	51.4071	6.99289	2.73058	21.1388	-2.93995	0.00390984	0.0182905	Sp2	NC_051360.1	6972270	6976698	-	2230	protein_coding	sex-specific storage-protein 2	-
101739863	3.07219	13.266	2.35255	20.066	36.8579	20.1046	6.23024	25.6762	-2.00947	0.00395957	0.018453	LOC101739863	NC_051371.1	12669249	12676144	+	2097	protein_coding	protein mab-21	-
105842274	5.12032	11.3708	7.05764	21.0693	29.0984	23.601	7.8496	24.5896	-1.63645	0.00405191	0.0188596	LOC105842274	NC_051363.1	3798560	3800960	+	1965	lncRNA	uncharacterized LOC105842274%2C transcript variant X2	-
100379324	31980.5	26943.2	60397	12391.8	14053.5	21641.3	39773.6	16028.9	1.31112	0.00407002	0.018928	Amy	NC_051365.1	5817060	5823653	-	1742	protein_coding	alpha-amylase	-
101745611	2.04813	2.84271	7.05764	10.033	20.3688	22.7269	3.98283	17.7096	-2.18816	0.00416007	0.019274	LOC101745611	NC_051380.1	2228340	2284346	-	2146	protein_coding	sine oculis-binding protein homolog	-
119628916	45.0589	37.9028	45.8747	18.0594	12.6093	25.3492	42.9455	18.6727	1.19295	0.00416395	0.0192765	LOC119628916	NC_051366.1	192360	194644	+	850	lncRNA	uncharacterized LOC119628916	-
101741917	8.19252	7.58056	5.88137	20.066	21.3388	26.2234	7.21815	22.5427	-1.63809	0.00418647	0.019364	LOC101741917	NC_051370.1	12265335	12430078	-	4014	protein_coding	uncharacterized LOC101741917%2C transcript variant X3	-
100862800	23.5535	8.52813	4.7051	26.0858	68.8661	29.7198	12.2622	41.5572	-1.75151	0.00428545	0.0197148	sp3	NC_051360.1	6992339	6997225	-	2231	protein_coding	Sp3 transcription factor	-
101745427	2.04813	4.73785	0	16.0528	33.9481	3.49645	2.26199	17.8325	-2.92633	0.00455219	0.0207781	LOC101745427	NC_051370.1	11722179	11789021	+	2778	protein_coding	cytochrome P450 4g15-like%2C transcript variant X2	p450
101736393	3.07219	2.84271	4.7051	8.02641	17.459	23.601	3.54	16.3621	-2.22938	0.00458662	0.0208923	LOC101736393	NC_051367.1	11797044	11875191	+	3618	protein_coding	ras-related protein Rab-37%2C transcript variant X5	Ras
novel.129	7913.97	5231.54	5512.02	3808.53	1731.35	1459.77	6219.18	2333.22	1.41447	0.00460216	0.0209459	-	NC_051366.1	14999022	15020411	+	2256	-	PF01401:Angiotensin-converting enzyme	Peptidase_M2
101743269	18.4332	10.4233	4.7051	2.0066	0	1.74822	11.1872	1.25161	3.15984	0.0046228	0.0210312	LOC101743269	NC_051372.1	3152731	3167635	+	1210	protein_coding	UPF0605 protein CG18335	-
780849	6.14439	7.58056	7.05764	30.0991	18.429	18.3563	6.92753	22.2948	-1.6821	0.00466122	0.0211886	Aanat	NC_051375.1	10650625	10690072	+	1459	protein_coding	arylalkylamine N-acetyltransferase	-
119630840	8.19252	17.0563	10.5865	2.0066	2.90984	0.874112	11.9451	1.93018	2.65109	0.00468557	0.0212905	LOC119630840	NW_023637915.1	62452	63523	-	990	lncRNA	uncharacterized LOC119630840	-
100141459	28.6738	94.757	62.3425	151.499	115.423	116.257	61.9245	127.726	-1.04082	0.00469859	0.0213397	Lap	NC_051358.1	5992405	5994084	-	1680	protein_coding	leucyl aminopeptidase-like protein	-
101740853	6957.5	5330.08	5971.94	3639.98	2242.51	955.404	6086.51	2279.3	1.41711	0.00485144	0.0219364	LOC101740853	NC_051382.1	4635762	4641409	+	1405	protein_coding	carboxypeptidase B	-
101744560	14.3369	13.266	16.4678	6.01981	0	1.74822	14.6902	2.58934	2.52159	0.00488958	0.0220998	LOC101744560	NC_051370.1	12006362	12007920	-	1142	protein_coding	probable endochitinase	CBM_14
101744293	55.2995	51.1688	87.0443	41.1354	26.1885	27.0975	64.5042	31.4738	1.03304	0.00503787	0.0226684	LOC101744293	NC_051376.1	5969861	5990740	-	2028	protein_coding	growth arrest-specific protein 1%2C transcript variant X1	-
100862802	15.361	12.3184	12.939	2.0066	1.93989	4.37056	13.5395	2.77235	2.26935	0.00506061	0.022743	UGT33D2	NC_051385.1	9217169	9219932	-	1548	protein_coding	UDP-glycosyltransferase UGT33D2	UDPGT
101738665	5.12032	6.63299	5.88137	22.0726	11.6393	28.8457	5.87823	20.8526	-1.82788	0.00508333	0.0228163	LOC101738665	NC_051377.1	12093937	12095974	+	2038	protein_coding	lipase 1	-
101741863	37.8904	177.196	38.817	41.1354	23.2787	20.9787	84.6344	28.4642	1.57922	0.00510203	0.0228465	LOC101741863	NC_051361.1	18560192	18600094	+	4209	protein_coding	uncharacterized LOC101741863%2C transcript variant X2	Pkinase_Tyr
101736902	0	0.94757	0	4.01321	7.75956	10.4893	0.315857	7.4207	-4.31338	0.00521371	0.023252	LOC101736902	NC_051366.1	13682417	13816139	+	4909	protein_coding	tolloid-like protein 1%2C transcript variant X3	Astacin
101745519	4.09626	0	0	4.01321	42.6776	4.37056	1.36542	17.0204	-3.62416	0.00526444	0.0234593	LOC101745519	NC_051374.1	6496207	6499005	+	945	protein_coding	ommochrome-binding protein	-
101742627	6.14439	16.1087	8.23392	1.0033	0.969945	1.74822	10.1623	1.24049	3.02576	0.00527091	0.0234788	LOC101742627	NC_051364.1	1381364	1386672	+	1036	protein_coding	trypsin%2C alkaline A	Trypsin
100141512	28.6738	5.68542	50.5798	8.02641	3.87978	7.86701	28.313	6.59107	2.09223	0.0052921	0.0235447	Erb.3	NC_051359.1	2543550	2544621	-	591	protein_coding	chorion protein gene ErB.3	-
119630949	20.4813	8.52813	19.9967	44.1453	33.9481	39.335	16.3354	39.1428	-1.27283	0.00531415	0.0236239	LOC119630949	NW_023637980.1	40	1750	+	942	pseudogene	-	-
101739059	717.87	547.696	1579.74	2320.64	2611.09	2092.62	948.434	2341.45	-1.3042	0.00534868	0.0237488	LOC101739059	NC_051382.1	7071430	7111692	+	2289	protein_coding	zinc transporter ZIP1	-
105841810	15.361	32.2174	15.2916	6.01981	7.75956	4.37056	20.9566	6.04998	1.80599	0.00537726	0.0238662	LOC105841810	NC_051371.1	130464	158624	+	4008	protein_coding	myb-like protein X	-
101737346	29.6979	7.58056	10.5865	47.1552	54.3169	31.468	15.955	44.3134	-1.47081	0.005414	0.02401	LOC101737346	NC_051381.1	14917601	14942196	+	2374	protein_coding	transferrin	-
101746809	5.12032	4.73785	3.52882	15.0495	22.3087	13.9858	4.46233	17.1147	-1.92924	0.0054203	0.0240283	LOC101746809	NC_051358.1	8426722	8456514	-	2396	protein_coding	BTB/POZ domain-containing protein KCTD1	K_tetra
101746555	10.2406	5.68542	4.7051	0	0.969945	0	6.87706	0.323315	4.34327	0.00546479	0.0241966	LOC101746555	NC_051363.1	13478911	13494472	+	2897	protein_coding	trypsin-4%2C transcript variant X1	Trypsin
101735932	49.1551	71.0678	30.5831	26.0858	21.3388	20.1046	50.2687	22.5097	1.16889	0.00550612	0.0243601	LOC101735932	NC_051378.1	12667379	12674996	+	2223	protein_coding	histone H4 transcription factor	-
105841272	17.4091	6.63299	16.4678	31.1024	32.9781	38.4609	13.5033	34.1805	-1.35466	0.00552884	0.0244216	LOC105841272	NC_051368.1	3732539	3757900	+	3267	protein_coding	uncharacterized LOC105841272%2C transcript variant X2	Trypsin
101743470	1775.73	1391.98	835.155	399.314	591.666	125.872	1334.29	372.284	1.84192	0.00562997	0.0247893	LOC101743470	NC_051368.1	7909371	7976857	+	4115	protein_coding	keratin-associated protein 10-4%2C transcript variant X5	Lipase
101747139	4.09626	8.52813	4.7051	32.1057	8.72951	26.2234	5.7765	22.3528	-1.93971	0.00576288	0.0252853	LOC101747139	NC_051368.1	12566061	12566933	+	411	protein_coding	neuropeptide-like precursor 4C	-
novel.230	32.7701	29.3747	76.4578	10.033	11.6393	27.0975	46.2009	16.2566	1.49006	0.00580969	0.0254492	-	NC_051372.1	6241851	6242855	+	1005	-	-	-
119628351	30.7219	55.9066	35.2882	13.0429	4.84973	24.4751	40.6389	14.1226	1.51736	0.00584718	0.0256034	LOC119628351	NC_051365.1	8170618	8186075	+	5312	protein_coding	uncharacterized LOC119628351%2C transcript variant X3	zf-MYND
105842072	10.2406	13.266	12.939	23.0759	31.0382	37.5868	12.1485	30.567	-1.33495	0.00593059	0.0259481	LOC105842072	NC_051373.1	6634824	6675095	+	3535	lncRNA	uncharacterized LOC105842072	-
692876	27.6498	13.266	10.5865	55.1816	33.9481	38.4609	17.1674	42.5302	-1.30138	0.00594158	0.0259757	LOC692876	NC_051362.1	7752587	7774157	+	2005	protein_coding	erythrocyte carbonic anhydrase	-
101735891	3.07219	2.84271	4.7051	9.02972	27.1585	12.2376	3.54	16.1419	-2.20327	0.00597035	0.0260784	LOC101735891	NC_051368.1	12535943	12538899	+	465	protein_coding	pupal cuticle protein C1B%2C transcript variant X2	-
110385960	3.07219	2.84271	5.88137	26.0858	13.5792	10.4893	3.93209	16.7181	-2.10532	0.00598752	0.026125	LOC110385960	NC_051363.1	5426069	5451911	-	1559	lncRNA	uncharacterized LOC110385960	-
101741469	23.5535	13.266	18.8204	46.1519	29.0984	52.4467	18.5466	42.5656	-1.20452	0.0060377	0.0262922	LOC101741469	NC_051380.1	2949583	3012641	+	3865	protein_coding	spondin-2	-
101738091	29.6979	27.4795	41.1696	12.0396	6.78962	18.3563	32.7823	12.3952	1.38961	0.00605199	0.0263441	LOC101738091	NC_051362.1	14527594	14538275	+	1980	protein_coding	uncharacterized LOC101738091%2C transcript variant X2	MFS_1
110385769	21.5054	29.3747	31.7594	13.0429	11.6393	5.24467	27.5465	9.97564	1.47526	0.00611231	0.026565	LOC110385769	NC_051369.1	9030540	9033084	+	1515	lncRNA	uncharacterized LOC110385769	-
101740013	18.4332	19.899	16.4678	4.01321	3.87978	7.86701	18.2667	5.25333	1.78634	0.0061996	0.0268811	LOC101740013	NC_051375.1	2955615	2959488	-	2694	protein_coding	uncharacterized LOC101740013%2C transcript variant X1	-
101745177	50.1792	60.6445	38.817	30.0991	20.3688	22.7269	49.8802	24.3983	1.03923	0.00622263	0.0269493	LOC101745177	NC_051376.1	13078021	13093545	+	2528	protein_coding	uncharacterized LOC101745177	PH
105841581	4.09626	7.58056	8.23392	0	0.969945	0	6.63691	0.323315	4.28707	0.00626397	0.0271178	LOC105841581	NC_051364.1	12556013	12558070	-	619	lncRNA	uncharacterized LOC105841581	-
101746713	15.361	18.9514	38.817	45.1486	59.1666	55.069	24.3765	53.1281	-1.13988	0.00632172	0.0273358	LOC101746713	NC_051370.1	17405263	17422194	-	2692	protein_coding	spondin-1%2C transcript variant X2	Kunitz_BPTI
101741722	21.5054	34.1125	31.7594	66.2179	39.7677	73.4254	29.1258	59.8037	-1.03947	0.00647738	0.0278784	LOC101741722	NC_051362.1	628431	640130	-	998	protein_coding	phospholipid scramblase 2	Scramblase
101740261	53.2514	36.9552	64.6951	26.0858	16.4891	29.7198	51.6339	24.0982	1.09092	0.00649969	0.0279418	LOC101740261	NC_051366.1	1950974	1980903	-	2736	protein_coding	fatty-acid amide hydrolase 2-A%2C transcript variant X6	Amidase
101739337	21.5054	2.84271	25.878	0	3.87978	3.49645	16.742	2.45874	2.74423	0.00653384	0.0280343	LOC101739337	NC_051383.1	3221087	3308945	-	4227	protein_coding	ABC transporter G family member 23	ABC2_membrane
101746951	26.6257	21.7941	97.6307	8.02641	9.69945	25.3492	48.6835	14.3584	1.7453	0.00658095	0.0282037	LOC101746951	NC_051358.1	8457867	8500204	+	1616	protein_coding	uncharacterized LOC101746951%2C transcript variant X1	-
101736629	8.19252	27.4795	12.939	68.2245	34.918	30.5939	16.2037	44.5788	-1.44617	0.00659018	0.0282324	LOC101736629	NC_051362.1	12970363	13058206	+	4797	protein_coding	cytosolic carboxypeptidase 1%2C transcript variant X1	-
101736398	8.19252	19.899	17.6441	36.1189	34.918	37.5868	15.2452	36.2079	-1.24807	0.00668244	0.0285394	LOC101736398	NC_051366.1	5145812	5173365	-	3299	protein_coding	uncharacterized LOC101736398	-
101737662	1.02406	0	0	3.00991	8.72951	9.61523	0.341355	7.11821	-4.25302	0.00672855	0.0286921	LOC101737662	NC_051360.1	4720684	4765669	+	2942	protein_coding	carboxylesterase 1C	COesterase
101735883	0	2.84271	0	15.0495	2.90984	15.734	0.94757	11.2311	-3.48336	0.00676721	0.0288015	LOC101735883	NC_051370.1	8761810	8804662	-	2434	protein_coding	paired mesoderm homeobox protein 2A%2C transcript variant X1	Homeobox
101742596	11.2647	4.73785	7.05764	21.0693	19.3989	28.8457	7.68674	23.1046	-1.59453	0.00678672	0.0288624	LOC101742596	NC_051379.1	16054017	16083850	-	1943	protein_coding	proton-coupled folate transporter	MFS_1
101743025	14.3369	21.7941	21.1729	6.01981	5.81967	6.11878	19.1013	5.98609	1.67293	0.00687908	0.0292216	LOC101743025	NC_051378.1	2930362	2936193	-	1699	protein_coding	uncharacterized LOC101743025	-
101737396	0	1.89514	0	18.0594	7.75956	3.49645	0.631713	9.77181	-3.84866	0.00695944	0.029529	LOC101737396	NC_051377.1	10087620	10107704	+	1687	protein_coding	myrosinase 1%2C transcript variant X1	Glyco_hydro_1
692437	13.3128	2.84271	4.7051	1.0033	0	0	6.95355	0.334434	4.3566	0.00699269	0.0296474	CPG4	NC_051375.1	269333	273519	-	1332	protein_coding	cuticular protein glycine-rich 4	-
101745086	5.12032	8.52813	7.05764	13.0429	44.6175	15.734	6.90203	24.4648	-1.82145	0.00714937	0.0301617	LOC101745086	NC_051361.1	9058934	9074079	+	2132	protein_coding	homocysteine S-methyltransferase 1	-
101743305	57.3476	10.4233	30.5831	14.0462	9.69945	2.62234	32.7847	8.78934	1.90935	0.00722359	0.0304054	CYP6AN2	NC_051379.1	16418469	16420811	+	1591	protein_coding	cytochrome P450 6B7-like	p450
novel.146	4.09626	2.84271	0	16.0528	24.2486	4.37056	2.31299	14.8907	-2.64545	0.00739595	0.0310015	-	NC_051367.1	9037380	9041342	+	1834	-	PF00704:Glycosyl hydrolases family 18|PF01607:Chitin binding Peritrophin-A domain	CBM_14
101744176	49.1551	31.2698	15.2916	5.01651	10.6694	15.734	31.9055	10.4733	1.60164	0.00740336	0.0310208	LOC101744176	NC_051369.1	11979973	12000313	+	2714	protein_coding	kelch-like protein 10%2C transcript variant X3	BACK
119630478	18.4332	15.1611	11.7627	6.01981	2.90984	2.62234	15.119	3.85066	1.98944	0.00743735	0.0311464	LOC119630478	NC_051381.1	8986066	8987788	-	1723	protein_coding	uncharacterized LOC119630478	Transposase_5
119628886	0	0.94757	0	8.02641	7.75956	4.37056	0.315857	6.71884	-4.16195	0.00752015	0.0314389	LOC119628886	NC_051366.1	8129891	8130577	+	394	lncRNA	uncharacterized LOC119628886	-
101740747	30.7219	5.68542	37.6408	74.2443	54.3169	59.4396	24.6827	62.6669	-1.35736	0.00767913	0.0320431	LOC101740747	NC_051362.1	5319111	5324258	+	2083	protein_coding	uncharacterized PE-PGRS family protein PE_PGRS20	-
119630965	157.706	220.784	204.672	172.568	55.2869	47.202	194.387	91.6856	1.08747	0.00774885	0.0322976	LOC119630965	NW_023637986.1	16380	20497	-	4118	rRNA	large subunit ribosomal RNA	-
101740149	26.6257	41.6931	34.1119	12.0396	18.429	13.9858	34.1436	14.8181	1.20601	0.00785325	0.0326658	LOC101740149	NC_051373.1	1103464	1110705	+	3149	protein_coding	uncharacterized LOC101740149%2C transcript variant X1	-
101741159	27.6498	30.3222	31.7594	17.0561	9.69945	10.4893	29.9105	12.415	1.27336	0.0079319	0.032912	LOC101741159	NC_051364.1	10941351	10955477	+	4241	protein_coding	uncharacterized LOC101741159%2C transcript variant X5	-
101744306	23.5535	37.9028	43.5221	17.0561	10.6694	16.6081	34.9928	14.7779	1.23938	0.00812044	0.0336314	LOC101744306	NC_051367.1	12092427	12120590	-	3000	protein_coding	uncharacterized LOC101744306%2C transcript variant X5	-
novel.286	16.385	2.84271	14.1153	3.00991	0.969945	0	11.1143	1.32662	3.10034	0.00823901	0.034097	-	NC_051375.1	694975	695492	-	518	-	-	-
119628434	26.6257	16.1087	7.05764	86.2839	21.3388	39.335	16.5973	48.9859	-1.55067	0.00830261	0.0343346	LOC119628434	NC_051361.1	6110592	6240733	-	3396	protein_coding	uncharacterized LOC119628434	-
101746983	12.2888	9.4757	10.5865	29.0957	23.2787	27.9716	10.7836	26.782	-1.31411	0.00842903	0.0347666	LOC101746983	NC_051374.1	15870828	15946786	+	5206	protein_coding	monocarboxylate transporter 9%2C transcript variant X1	MFS_1
100313953	30.7219	15.1611	41.1696	53.175	66.9262	57.6914	29.0176	59.2642	-1.04386	0.00849139	0.0349848	LOC100313953	NC_051361.1	4464115	4470451	-	2243	protein_coding	integrin beta subunit 2	VWA
101741357	5.12032	7.58056	2.35255	24.0792	13.5792	16.6081	5.01781	18.0889	-1.82199	0.00857237	0.0353053	LOC101741357	NC_051361.1	4471405	4481064	+	2660	lncRNA	integrin beta pat-3	-
101738220	46.0829	38.8504	58.8137	15.0495	22.3087	30.5939	47.9157	22.6507	1.06908	0.00859124	0.035358	LOC101738220	NC_051378.1	5304779	5394851	-	5773	protein_coding	lachesin	ig
101743897	24.5776	11.3708	10.5865	7.02311	0.969945	0	15.5116	2.66435	2.57655	0.00859154	0.035358	LOC101743897	NC_051361.1	11078510	11081494	-	2203	protein_coding	peroxisomal N(1)-acetyl-spermine/spermidine oxidase	Amino_oxidase
105841796	29.6979	51.1688	30.5831	10.033	21.3388	15.734	37.1499	15.7019	1.24531	0.0086047	0.035399	LOC105841796	NC_051377.1	8123250	8131935	-	4309	lncRNA	uncharacterized LOC105841796%2C transcript variant X2	-
119629800	10.2406	16.1087	9.41019	3.00991	1.93989	2.62234	11.9198	2.52404	2.24637	0.00862825	0.0354827	LOC119629800	NC_051374.1	16824423	16832482	-	5127	protein_coding	uncharacterized LOC119629800	RVT_1
101746447	14.3369	5.68542	9.41019	27.0891	30.0683	21.8528	9.81084	26.3367	-1.42836	0.00865129	0.0355643	LOC101746447	NC_051379.1	3980079	4049840	+	3436	protein_coding	ATP-binding cassette sub-family G member 8%2C transcript variant X1	ABC2_membrane
693117	11.2647	2.84271	1.17627	0	0	0	5.09457	0	4.87423	0.00867649	0.0356546	Dmc1	NC_051368.1	10821581	10830204	-	1116	protein_coding	Dmc1 homolog%2C transcript variant X1	-
100529220	43.0107	60.6445	39.9933	28.0924	26.1885	14.8599	47.8828	23.047	1.06591	0.00873028	0.0358226	aif	NC_051371.1	341436	355565	+	2522	protein_coding	apoptosis-inducing factor%2C transcript variant X1	Pyr_redox_2
101741700	0	0.94757	0	0	21.3388	6.11878	0.315857	9.15252	-4.61149	0.00903738	0.0368644	LOC101741700	NC_051373.1	13038614	13062691	+	2383	protein_coding	sarcoplasmic calcium-binding protein	-
101742084	15982.6	11062.9	10426.5	8273.23	4656.71	2923.9	12490.7	5284.61	1.24102	0.00905447	0.0368934	LOC101742084	NC_051368.1	3045704	3063485	-	2232	protein_coding	xaa-Pro aminopeptidase ApepP	Peptidase_M24
101738679	6766	16189.2	6633.01	4525.89	4382.21	2366.22	9862.75	3758.11	1.39203	0.00919719	0.0373651	LOC101738679	NC_051365.1	11522583	11523350	-	768	protein_coding	nuclear protein 1	-
101747166	6.14439	12.3184	8.23392	24.0792	24.2486	23.601	8.89891	23.9763	-1.42087	0.00924317	0.0375244	LOC101747166	NC_051359.1	130561	224740	-	8617	protein_coding	neogenin%2C transcript variant X3	fn3
692563	87090.6	49059.5	57191.6	39393.6	20686	12264.7	64447.2	24114.8	1.4182	0.00926082	0.0375685	Apn1	NC_051366.1	960352	971914	+	3102	protein_coding	aminopeptidase N	-
100188966	14.3369	5.68542	21.1729	29.0957	30.0683	45.4538	13.7318	34.8726	-1.36745	0.00934538	0.0378561	Scr-c	NC_051384.1	8038699	8053171	-	1957	protein_coding	scavenger receptor type C%2C transcript variant X1	Somatomedin_B
101739225	16.385	4.73785	4.7051	19.0627	28.1284	31.468	8.60933	26.2197	-1.60358	0.00943784	0.0381749	LOC101739225	NC_051384.1	5193655	5203915	-	1310	protein_coding	pyrroline-5-carboxylate reductase%2C transcript variant X1	F420_oxidored
101740388	0	0.94757	0	3.00991	11.6393	5.24467	0.315857	6.63131	-4.14639	0.009755	0.0392145	LOC101740388	NC_051359.1	2538021	2539059	-	585	protein_coding	chorion class B protein ERB4-like	-
101741944	6.14439	8.52813	17.6441	30.0991	25.2186	27.9716	10.7722	27.7631	-1.3865	0.00990065	0.0396706	LOC101741944	NC_051363.1	13699044	13705332	-	1853	protein_coding	uncharacterized LOC101741944	-
101741928	0	0.94757	0	9.02972	3.87978	6.11878	0.315857	6.34276	-4.08089	0.00991523	0.0397147	LOC101741928	NC_051380.1	18492611	18507185	+	1261	protein_coding	uncharacterized LOC101741928%2C transcript variant X2	-
119628649	0	0	1.17627	4.01321	8.72951	6.11878	0.392091	6.28716	-4.0705	0.00993292	0.0397505	LOC119628649	NC_051363.1	15750903	15766930	-	1000	protein_coding	uncharacterized LOC119628649	Chitin_bind_4
101740244	23.5535	15.1611	12.939	52.1717	28.1284	36.7127	17.2179	39.0043	-1.17371	0.0102098	0.0407032	LOC101740244	NC_051362.1	11770761	11777107	+	2017	protein_coding	poly(U)-specific endoribonuclease homolog%2C transcript variant X2	-
101745917	43.0107	21.7941	38.817	11.0363	17.459	15.734	34.5406	14.7431	1.22108	0.0103591	0.0411507	LOC101745917	NC_051361.1	548203	623533	+	1245	protein_coding	uncharacterized LOC101745917%2C transcript variant X1	Ldl_recept_a
100101177	12294.9	8530.97	7155.27	5155.97	2755.61	893.342	9327.06	2934.97	1.66812	0.0104218	0.0413848	LOC100101177	NC_051373.1	3334470	3345745	+	2738	protein_coding	myo-inositol oxygenase%2C transcript variant X1	-
101737231	24.5776	6.63299	24.7018	44.1453	41.7076	43.7056	18.6374	43.1862	-1.22654	0.010637	0.0421402	LOC101737231	NC_051363.1	15606897	15618072	-	2863	protein_coding	glutamate dehydrogenase%2C mitochondrial%2C transcript variant X1	-
101740376	6.14439	0	1.17627	14.0462	12.6093	13.1117	2.44022	13.2557	-2.44279	0.0106386	0.0421402	LOC101740376	NC_051369.1	2997607	3025856	-	4434	protein_coding	uncharacterized LOC101740376%2C transcript variant X1	-
119630859	7.16845	0.94757	0	5.01651	17.459	208.039	2.70534	76.838	-4.82206	0.0106634	0.0421794	LOC119630859	NW_023637925.1	23881	25562	+	1682	protein_coding	NADH-ubiquinone oxidoreductase chain 5-like	-
101740298	9.21658	16.1087	19.9967	46.1519	30.0683	28.8457	15.1073	35.022	-1.21765	0.0107056	0.0423147	LOC101740298	NC_051367.1	5803198	5883001	-	5381	protein_coding	patched domain-containing protein 3%2C transcript variant X3	-
101740769	0	0	0	5.01651	5.81967	2.62234	0	4.48617	-4.54114	0.0107661	0.0425106	LOC101740769	NC_051381.1	2397026	2403699	-	2026	protein_coding	pro-resilin	Chitin_bind_4
100379462	9.21658	2.84271	0	9.02972	26.1885	20.9787	4.01977	18.7323	-2.19963	0.0108691	0.0428539	CPR3	NC_051365.1	5213793	5217712	+	567	protein_coding	cuticular protein RR-1 motif 3	Chitin_bind_4
105841377	3.07219	0	1.17627	14.0462	8.72951	6.99289	1.41616	9.92287	-2.82162	0.0109682	0.0431098	LOC105841377	NC_051360.1	13694235	13698545	+	2463	protein_coding	uncharacterized LOC105841377	-
novel.121	19.4572	15.1611	12.939	24.0792	59.1666	30.5939	15.8525	37.9466	-1.25509	0.0110709	0.0434257	-	NC_051365.1	12127879	12129251	-	1373	-	-	-
101741991	0	0.94757	1.17627	8.02641	7.75956	6.99289	0.707948	7.59296	-3.44447	0.0111237	0.0435637	LOC101741991	NC_051376.1	7109436	7142460	-	2085	protein_coding	proton-coupled folate transporter%2C transcript variant X3	MFS_1
101738673	28.6738	20.8465	18.8204	54.1783	33.9481	49.8244	22.7802	45.9836	-1.01046	0.0112491	0.0440213	LOC101738673	NC_051366.1	13464658	13477201	-	1734	protein_coding	uncharacterized LOC101738673	-
119628506	27.6498	30.3222	23.5255	39.1288	80.5054	45.4538	27.1658	55.0293	-1.01374	0.0112831	0.0441097	LOC119628506	NC_051362.1	12060964	12062032	+	944	lncRNA	uncharacterized LOC119628506	-
101741271	4.09626	2.84271	3.52882	9.02972	14.5492	17.4822	3.48926	13.687	-1.98006	0.0113684	0.0443652	LOC101741271	NC_051385.1	2676293	2725967	-	2474	protein_coding	putative ferric-chelate reductase 1 homolog	-
101738815	17.4091	12.3184	21.1729	31.1024	52.377	29.7198	16.9668	37.7331	-1.16149	0.0113946	0.0444362	LOC101738815	NC_051364.1	7050856	7116106	+	11234	protein_coding	uncharacterized LOC101738815%2C transcript variant X8	PH
105841728	6.14439	17.0563	14.1153	32.1057	25.2186	34.0904	12.4386	30.4715	-1.29178	0.0114389	0.0445933	LOC105841728	NC_051374.1	1724309	1858772	+	4348	protein_coding	uncharacterized LOC105841728%2C transcript variant X1	-
119628831	2.04813	0.94757	0	2.0066	9.69945	17.4822	0.998567	9.72943	-3.25257	0.0116073	0.0451535	LOC119628831	NC_051365.1	11307412	11328793	-	1641	protein_coding	uncharacterized LOC119628831	-
101738542	17.4091	21.7941	17.6441	37.1222	51.4071	30.5939	18.9491	39.7077	-1.06125	0.0119558	0.0462827	LOC101738542	NC_051361.1	14456039	14478929	+	2531	protein_coding	cyclic nucleotide-gated cation channel beta-1%2C transcript variant X1	Ion_trans
101737593	2.04813	4.73785	5.88137	0	0	0	4.22245	0	4.59489	0.0121045	0.0467803	LOC101737593	NC_051362.1	14726871	14734743	+	1197	protein_coding	uncharacterized LOC101737593	-
110385958	19.4572	47.3785	57.6374	21.0693	7.75956	20.1046	41.4911	16.3112	1.34231	0.012135	0.0468782	LOC110385958	NC_051363.1	7722717	7726694	-	228	lncRNA	uncharacterized LOC110385958	-
101745873	19.4572	16.1087	24.7018	48.1585	34.918	38.4609	20.0892	40.5125	-1.01962	0.0122247	0.0471428	LOC101745873	NC_051361.1	869281	880646	-	3833	protein_coding	sodium/potassium-transporting ATPase subunit beta-1	-
101742562	41.9867	36.0077	10.5865	9.02972	10.6694	12.2376	29.5269	10.6456	1.47676	0.0123797	0.0476574	LOC101742562	NC_051379.1	6993166	7000431	-	4014	protein_coding	homeobox protein 2%2C transcript variant X1	-
105841311	23.5535	41.6931	47.051	12.0396	12.6093	23.601	37.4325	16.0833	1.20755	0.0124132	0.04777	LOC105841311	NC_051366.1	9684675	9690040	-	4625	lncRNA	uncharacterized LOC105841311%2C transcript variant X2	-
101740122	4.09626	14.2136	22.3492	24.0792	35.888	47.202	13.553	35.7231	-1.41382	0.0126476	0.0485374	LOC101740122	NC_051371.1	6137932	6263649	+	3574	protein_coding	uncharacterized LOC101740122%2C transcript variant X1	-
101745963	6.14439	3.79028	1.17627	15.0495	11.6393	16.6081	3.70365	14.4323	-1.94014	0.0126745	0.0486235	LOC101745963	NC_051370.1	11328797	11342789	-	1958	protein_coding	proton-coupled amino acid transporter-like protein pathetic%2C transcript variant X1	Aa_trans
119629135	0	0	0	2.0066	10.6694	1.74822	0	4.80807	-4.64188	0.0127498	0.0488785	LOC119629135	NC_051368.1	14727671	14731004	-	1051	lncRNA	uncharacterized LOC119629135	-
119629622	15.361	14.2136	12.939	3.00991	4.84973	4.37056	14.1712	4.07673	1.79497	0.0127546	0.0488802	LOC119629622	NC_051372.1	6346573	6351880	+	5308	protein_coding	uncharacterized LOC119629622	-
692864	5.12032	6.63299	19.9967	34.1123	30.0683	21.8528	10.5833	28.6778	-1.46231	0.0129294	0.0493453	ae13	NC_051368.1	14654899	14659183	+	1713	protein_coding	alpha-esterase 13	COesterase
101740604	30.7219	24.6368	27.0543	7.02311	16.4891	10.4893	27.471	11.3338	1.27567	0.0129964	0.04955	LOC101740604	NC_051362.1	9681971	9694831	-	2023	protein_coding	acetylcholinesterase%2C transcript variant X3	COesterase
101746504	52.2273	54.0115	32.9357	30.0991	22.3087	17.4822	46.3915	23.2967	1.00457	0.0130651	0.04973	LOC101746504	NC_051380.1	3359993	3371342	+	4105	protein_coding	rho GTPase-activating protein 19	RhoGAP

## Sheet: Table S5
Table S5. List of the DEGs comparison in Hg_FB vs CK_FB group.
gene_id	Hg_FB_1	Hg_FB_2	Hg_FB_3	CK_FB_1	CK_FB_2	CK_FB_3	Hg_FB	CK_FB	log2FoldChange	pvalue	padj	gene_name	gene_chr	gene_start	gene_end	gene_strand	gene_length	gene_biotype	gene_description	tf_family
101742274	733.128	678.544	515.468	446807	296720	380474	642.38	374667	-9.18784	0	0	LOC101742274	NC_051360.1	6936745	6942603	+	2419	protein_coding	basic juvenile hormone-suppressible protein 2	-
101744960	403.751	332.888	325.366	143664	147340	176477	354.002	155827	-8.78164	0	0	LOC101744960	NC_051368.1	6954966	6978268	+	3219	protein_coding	alanine--glyoxylate aminotransferase 2%2C mitochondrial	Aminotran_3
101736970	129.271	159.604	128.867	12798	12425.3	14706.2	139.247	13309.8	-6.57905	0	0	LOC101736970	NC_051369.1	9894780	9918895	-	6082	protein_coding	uridine phosphorylase 1%2C transcript variant X1	-
101735518	1608.81	1450.11	1434.9	13047	14120.8	14259.9	1497.94	13809.2	-3.20452	4.098e-186	1.05319e-182	LOC101735518	NC_051372.1	1622006	1626077	-	698	protein_coding	putative sulfiredoxin%2C transcript variant X2	ParBc
101744463	160.261	140.451	191.016	2870.19	2779.29	3188.86	163.909	2946.11	-4.16805	9.73915e-167	2.00237e-163	LOC101744463	NC_051381.1	12106977	12110391	-	3415	protein_coding	protein phosphatase 1 regulatory subunit 3C	-
105842100	509.116	566.365	364.666	22110.3	19789.9	14293.2	480.049	18731.1	-5.28602	2.19151e-159	3.75479e-156	LOC105842100	NC_051369.1	6357043	6366753	-	1652	protein_coding	aldehyde dehydrogenase X%2C mitochondrial	Aldedh
100141446	26.5626	16.4164	12.7953	1411.3	1477.82	1559.58	18.5914	1482.9	-6.31285	2.17598e-157	3.19558e-154	GSTe3	NC_051379.1	11428304	11470884	+	1173	protein_coding	glutathione S-transferase epsilon 3%2C transcript variant X3	GST_C
101735775	15650.7	12733.6	13683.7	160553	147991	130852	14022.7	146465	-3.38471	6.57273e-148	8.44596e-145	LOC101735775	NC_051377.1	3277218	3279514	-	1303	protein_coding	low molecular 30 kDa lipoprotein PBMHPC-19-like	-
101746507	62360.1	66685.2	63130.2	8440.12	9669.47	8202.6	64058.5	8770.73	2.86865	2.08133e-144	2.37734e-141	LOC101746507	NC_051368.1	1409602	1428123	+	1367	protein_coding	gelsolin	-
101740545	472.814	426.826	462.459	4815.02	4620.99	5918.9	454.033	5118.3	-3.4948	1.59214e-137	1.63672e-134	LOC101740545	NC_051370.1	5579537	5590130	+	1325	protein_coding	lipopolysaccharide-induced tumor necrosis factor-alpha factor homolog%2C transcript variant X2	-
100272177	1448.55	1451.03	1559.2	57.5588	83.7135	57.2226	1486.26	66.165	4.49212	3.24585e-136	3.03339e-133	serpin-13	NC_051369.1	11545154	11556737	-	2851	protein_coding	serine protease inhibitor 13%2C transcript variant X1	Serpin
778466	480.783	529.885	485.308	6829.58	8361.31	10490.5	498.658	8560.45	-4.10165	1.15664e-134	9.90859e-132	LOC778466	NC_051374.1	11890359	11892953	+	1131	protein_coding	NADP-dependent oxidoreductase	ADH_zinc_N
100127027	107.136	88.4661	117.9	1852.95	2015.82	2495.95	104.501	2121.57	-4.34363	1.73698e-131	1.37355e-128	Cyp337a1	NC_051372.1	16135320	16138691	-	1470	protein_coding	cytochrome P450	p450
101742965	723.388	613.791	701	5847.76	5853.25	6906.25	679.393	6202.42	-3.19048	2.38901e-131	1.75422e-128	LOC101742965	NC_051366.1	366809	400951	-	1339	protein_coding	allantoicase	-
101741524	271.824	302.791	224.832	4833.84	5326.41	7265.19	266.482	5808.48	-4.44605	1.26396e-130	8.66233e-128	LOC101741524	NC_051363.1	11142	35922	-	2004	protein_coding	synaptic vesicle glycoprotein 2C	Sugar_tr
101741547	420.574	323.768	386.601	3556.47	4064.01	4047.2	376.981	3889.23	-3.36669	1.27911e-126	8.2183e-124	LOC101741547	NC_051362.1	2763078	2846273	-	5031	protein_coding	solute carrier organic anion transporter family member 74D%2C transcript variant X4	-
100313492	61.9794	54.7213	115.158	3297.46	2836.21	3765.25	77.2861	3299.64	-5.41687	1.16764e-120	7.06077e-118	Ugt3	NC_051364.1	9746498	9765652	+	2674	protein_coding	UDP-glucosyltransferase protein 3%2C transcript variant X1	UDPGT
101735904	72107.7	56458.7	64167.5	442604	427316	484365	64244.7	451428	-2.81285	2.74821e-108	1.56953e-105	LOC101735904	NC_051377.1	3258618	3260898	-	1445	protein_coding	low molecular mass 30 kDa lipoprotein 19G1-like%2C transcript variant X1	-
101742279	1212.14	1083.48	1107.71	6138.87	6621.18	5777.41	1134.44	6179.15	-2.44531	6.99907e-98	3.78686e-95	LOC101742279	NC_051368.1	15509903	15516603	-	1038	protein_coding	tyrosine-protein phosphatase Lar	fn3
101746445	40.7293	51.9852	41.1278	950.828	743.376	838.572	44.6141	844.258	-4.24273	6.16311e-97	3.16784e-94	LOC101746445	NC_051364.1	7552327	7561882	+	2698	protein_coding	DNA repair protein RAD51 homolog 3%2C transcript variant X2	-
101735420	198.334	194.261	206.553	2731.83	1845.05	2518.84	199.716	2365.24	-3.56606	4.33525e-94	2.12221e-91	LOC101735420	NC_051384.1	9043799	9056158	+	1086	protein_coding	inhibin beta A chain-like	-
101747054	15118.5	13413.1	17231.6	89267.1	103482	107898	15254.4	100216	-2.71581	2.33352e-89	1.09039e-86	LOC101747054	NC_051373.1	5033342	5058609	+	3097	protein_coding	cytosolic 10-formyltetrahydrofolate dehydrogenase	Aldedh
101746460	1441.46	1592.39	1381.89	16807.2	15686.8	25909.4	1471.92	19467.8	-3.72535	4.33023e-89	1.93543e-86	LOC101746460	NC_051371.1	1673902	1686601	-	2119	protein_coding	glucosamine-6-phosphate isomerase 2%2C transcript variant X4	-
732958	31224.3	34389.6	35644.1	6030.39	7172.57	6669.04	33752.7	6624	2.34923	1.96941e-88	8.43564e-86	SPARC	NC_051363.1	765335	784800	+	1596	protein_coding	secreted protein%2C acidic%2C cysteine-rich (osteonectin)	-
101745881	555.158	441.419	524.608	3444.67	3424.44	4111.71	507.061	3660.27	-2.85165	3.40517e-88	1.40021e-85	LOC101745881	NC_051368.1	10602435	10670450	+	3838	protein_coding	glycogen-binding subunit 76A%2C transcript variant X4	-
101737208	633.961	651.184	694.602	4921.28	4199.07	5798.21	659.915	4972.85	-2.91385	7.61462e-88	3.0107e-85	LOC101737208	NC_051375.1	12837929	12850604	-	2298	protein_coding	acid phosphatase type 7	Metallophos
692381	4449.24	4688.7	5312.79	23146.4	24377.4	26288.1	4816.91	24604	-2.35274	1.66093e-87	6.32384e-85	AnnIX	NC_051364.1	7561315	7573113	-	2335	protein_coding	Annexin IX%2C transcript variant X1	-
692625	89036.1	91899.9	97195	21183.9	23557	23244.9	92710.3	22661.9	2.03246	1.18646e-84	4.356e-82	Let-2	NC_051361.1	8963173	8978061	+	6249	protein_coding	collagen%2C type IV%2C transcript variant X1	Collagen
692521	977.504	969.479	1025.45	5582.1	5427.98	4615.27	990.812	5208.45	-2.39412	3.22215e-84	1.1422e-81	GSTd2	NW_023637892.1	269552	286700	-	1196	protein_coding	glutathione S-transferase delta 2%2C transcript variant X1	GST_N
101747159	216.042	196.997	139.834	1800.93	1903.09	2150.53	184.291	1951.52	-3.40408	1.19453e-83	4.09327e-81	LOC101747159	NC_051377.1	3256051	3349084	+	4644	protein_coding	intraflagellar transport protein 52 homolog%2C transcript variant X2	-
101743996	10507.3	13423.1	11359.5	2123.04	1819.37	1761.42	11763.3	1901.28	2.62933	4.46518e-80	1.48071e-77	LOC101743996	NC_051362.1	13117685	13126115	-	1491	protein_coding	mitochondrial enolase superfamily member 1	MR_MLE_N
733015	21311.2	23463.6	24016.8	5726	5137.78	5726.43	22930.5	5530.07	2.05187	1.16678e-76	3.74827e-74	LOC733015	NC_051378.1	11111927	11137731	-	1835	protein_coding	mitochondrial aldehyde dehydrogenase	Aldedh
119629479	124.844	127.683	106.932	862.276	854.994	845.855	119.82	854.375	-2.83372	5.56843e-74	1.73465e-71	LOC119629479	NC_051371.1	9348853	9351654	+	2004	lncRNA	uncharacterized LOC119629479%2C transcript variant X3	-
101740031	1371.52	1703.66	1458.66	33.207	90.4106	44.7377	1511.28	56.1184	4.75392	4.1957e-73	1.26858e-70	LOC101740031	NC_051359.1	6849038	6858989	+	1062	protein_coding	aldo-keto reductase AKR2E4-like	Aldo_ket_red
100127102	23.0209	19.1525	13.7093	457.15	453.169	529.569	18.6275	479.963	-4.68525	6.44566e-73	1.89318e-70	Cyp314a1	NC_051364.1	6979426	7026422	+	2155	protein_coding	ecdysone 20-hydroxylase	p450
119629748	1176.72	1207.52	1139.7	116.225	158.498	100.92	1174.65	125.214	3.23195	9.03671e-73	2.58048e-70	LOC119629748	NC_051374.1	5588219	5589527	-	1309	protein_coding	uncharacterized LOC119629748	-
101744477	5386.89	6269.24	6625.23	936.438	1040.28	1189.19	6093.79	1055.3	2.5294	1.42133e-72	3.94899e-70	LOC101744477	NC_051366.1	11932708	11948546	-	2406	protein_coding	mannosyl-oligosaccharide alpha-1%2C2-mannosidase IA%2C transcript variant X2	-
101736620	60382.1	62942.3	65988.1	15851.9	18030.8	16787	63104.2	16889.9	1.90158	1.11853e-71	3.02591e-69	LOC101736620	NC_051361.1	8933352	8963170	-	5948	protein_coding	collagen alpha-1(IV) chain	Collagen
100126549	25.6772	20.0645	29.2464	471.54	436.426	506.68	24.996	471.549	-4.23774	4.56784e-71	1.20404e-68	Cyp6ae22	NC_051380.1	9539912	9542464	+	1551	protein_coding	cytochrome P450 monooxygenase CYP6AE22	p450
101746005	293.959	338.36	303.432	1548.55	1865.14	1903.95	311.917	1772.55	-2.50682	1.01278e-66	2.60286e-64	LOC101746005	NC_051374.1	5168770	5208666	+	3065	protein_coding	UNC93-like protein MFSD11%2C transcript variant X1	-
692964	11182.9	11031.8	10201.5	35413.1	38122	39047.7	10805.4	37527.6	-1.7962	1.31137e-66	3.28801e-64	Psat1	NC_051366.1	9858076	9863875	+	1332	protein_coding	phosphoserine aminotransferase	Aminotran_5
101738588	82.3441	49.2492	62.1486	44747.6	45882.8	130137	64.5806	73589	-10.154	1.49723e-66	3.66464e-64	LOC101738588	NC_051360.1	6949286	6954054	+	2880	protein_coding	arylphorin subunit beta	-
101746176	178.855	225.269	224.832	1300.61	1211.06	1418.08	209.652	1309.91	-2.64404	1.05691e-65	2.52674e-63	LOC101746176	NC_051371.1	1640215	1653485	+	2472	protein_coding	lysoplasmalogenase	YhhN
692634	479.012	599.198	582.186	5.5345	11.1618	7.28288	553.466	7.99306	6.11709	4.07681e-65	9.52492e-63	Jhdk	NC_051360.1	14340610	14341219	+	610	protein_coding	juvenile hormone diol kinase	-
novel.212	1646.88	1924.37	1516.24	201.456	221.004	276.749	1695.83	233.07	2.86196	1.12463e-64	2.56914e-62	-	NC_051370.1	15984283	16001730	+	9085	-	-	-
novel.323	16.823	7.29617	10.9674	387.415	491.119	561.822	11.6955	480.119	-5.35526	6.51423e-64	1.45579e-61	-	NC_051378.1	531332	534615	-	3284	-	-	-
100862815	1083.75	1070.71	1192.71	4942.31	5573.09	4492.5	1115.72	5002.63	-2.16467	7.92145e-64	1.73261e-61	UGT41A2	NC_051381.1	14502321	14539546	-	1850	protein_coding	UDP-glycosyltransferase UGT41A2%2C transcript variant X1	UDPGT
101742094	8654.98	7025.3	8030.88	31461.4	30581.1	30324.9	7903.72	30789.1	-1.9618	1.04415e-63	2.23621e-61	LOC101742094	NC_051369.1	15257133	15262027	-	1950	protein_coding	spermidine synthase%2C transcript variant X1	-
101739676	247.918	202.469	180.048	1717.91	2438.85	1698.99	210.145	1951.92	-3.21491	1.23343e-63	2.5877e-61	LOC101739676	NC_051360.1	12856622	12864561	+	977	protein_coding	uncharacterized LOC101739676	-
101743290	10763.2	11070.1	11765.3	3439.14	3513.74	3369.89	11199.5	3440.92	1.70259	1.31186e-63	2.69718e-61	LOC101743290	NC_051385.1	3299087	3389230	-	12701	protein_coding	uncharacterized LOC101743290%2C transcript variant X1	Vitellogenin_N
101745115	447.137	511.644	598.637	9.96211	12.278	23.9295	519.14	15.3899	5.06388	1.85787e-62	3.74488e-60	LOC101745115	NC_051359.1	3531787	3573879	-	7568	protein_coding	histidine decarboxylase%2C transcript variant X3	-
692945	1916.05	1854.14	2135.9	12785.8	13255.8	20235	1968.7	15425.5	-2.97004	3.65736e-61	7.23031e-59	LOC692945	NC_051380.1	11213927	11218804	+	623	protein_coding	kazal-type proteinase inhibitor	-
101736234	887.191	1215.72	854.544	7171.61	7296.47	10259.5	985.82	8242.53	-3.06378	4.61452e-61	8.95042e-59	LOC101736234	NC_051372.1	9884319	9947535	-	5388	protein_coding	probable multidrug resistance-associated protein lethal(2)03659%2C transcript variant X2	ABC_membrane
100101182	3933.04	4625.77	4655.66	1050.45	1138.5	1067.46	4404.82	1085.47	2.02079	1.1403e-60	2.17079e-58	LOC100101182	NC_051363.1	3988195	4036036	-	3519	protein_coding	malate dehydrogenase%2C transcript variant X3	Malic_M
101742355	664.95	679.456	751.267	2853.59	2744.69	3289.78	698.558	2962.69	-2.08464	6.99223e-58	1.30691e-55	LOC101742355	NC_051361.1	5097039	5099832	-	666	protein_coding	uncharacterized LOC101742355%2C transcript variant X1	-
692948	74.3753	125.859	79.5137	1171.1	1350.58	2090.19	93.2493	1537.29	-4.04386	1.02595e-57	1.88334e-55	Lix1	NC_051362.1	15699560	15727553	+	1282	protein_coding	Lix1 protein	-
101741806	45.1564	45.6011	41.1278	1132.36	854.994	2338.85	43.9618	1442.07	-5.03587	4.32399e-57	7.79835e-55	LOC101741806	NC_051377.1	10333269	10358590	-	5461	protein_coding	protein 5NUC%2C transcript variant X2	-
101741233	5891.58	7004.33	6489.96	1745.58	1454.38	1587.67	6461.96	1595.88	2.01759	1.02537e-56	1.81737e-54	LOC101741233	NC_051382.1	9504124	9646317	-	10909	protein_coding	papilin%2C transcript variant X6	Kunitz_BPTI
101739185	1553.91	1890.62	1771.24	215.846	310.298	204.961	1738.59	243.702	2.83571	1.10304e-55	1.92192e-53	LOC101739185	NC_051369.1	5914276	5933193	+	2318	protein_coding	serine protease 7	Trypsin
100145916	15379.7	13654.8	14000.8	43770.2	44457.5	42892	14345.1	43706.5	-1.60728	1.45179e-55	2.4874e-53	A4	NC_051374.1	3576120	3579019	+	1930	protein_coding	actin A4	Actin
101743157	378.074	338.36	409.45	1820.85	1555.96	1769.74	375.295	1715.52	-2.19261	3.4571e-55	5.82607e-53	LOC101743157	NC_051371.1	7003303	7036947	-	3232	protein_coding	uncharacterized LOC101743157	-
101746973	386.043	329.24	318.055	2165.1	1624.04	2088.11	344.446	1959.08	-2.50767	4.59192e-55	7.6137e-53	LOC101746973	NC_051381.1	7197184	7282593	+	3689	protein_coding	uncharacterized LOC101746973%2C transcript variant X3	C2
101740789	79.6878	79.3459	68.5463	617.651	521.256	535.812	75.86	558.24	-2.87906	2.42192e-54	3.95195e-52	LOC101740789	NC_051372.1	3283656	3362708	+	2555	protein_coding	phosrestin-2%2C transcript variant X1	-
101745954	45.1564	57.4574	39.2999	428.371	491.119	512.923	47.3046	477.471	-3.33577	3.14809e-54	5.05662e-52	LOC101745954	NC_051378.1	563976	566120	+	1641	protein_coding	cytochrome P450 6B2	p450
692954	2437.56	2381.29	2552.66	8367.06	8266.43	9885.99	2457.17	8839.83	-1.84707	5.21234e-54	8.24352e-52	LOC692954	NC_051382.1	8375996	8386127	+	1548	protein_coding	Mo-molybdopterin cofactor sulfurase	MOSC_N
101744314	38.9585	30.0967	34.7301	351.994	442.007	420.326	34.5951	404.776	-3.54763	2.42189e-53	3.77227e-51	LOC101744314	NC_051378.1	14470507	14531844	-	7711	protein_coding	myogenesis-regulating glycosidase%2C transcript variant X1	Glyco_hydro_31
692628	12918.3	11769.6	13340.9	3964.92	3922.26	3516.59	12676.3	3801.26	1.73766	2.52889e-53	3.88015e-51	hJHBP	NC_051380.1	10000383	10005190	+	952	protein_coding	hemolymph juvenile hormone binding protein	-
692356	621.565	755.154	692.774	114.011	103.805	117.567	689.831	111.794	2.62461	1.10397e-51	1.66894e-49	Pcna	NC_051379.1	16216562	16220446	-	1125	protein_coding	proliferating cell nuclear antigen%2C transcript variant X1	PCNA_C
100313494	3.54168	3.64809	8.22555	4294.77	8810.01	15583.3	5.13844	9562.69	-10.8638	1.88874e-51	2.81395e-49	CPG16	NC_051372.1	16190125	16194747	-	664	protein_coding	cuticular protein glycine-rich 16	-
751838	2173.71	1594.21	1644.2	12815.7	9594.69	9512.48	1804.04	10641	-2.56024	2.34011e-51	3.43662e-49	Gogat	NC_051379.1	2909991	2977517	-	8478	protein_coding	glutamate synthase%2C transcript variant X1	-
101746787	86.7712	116.739	68.5463	902.124	916.384	1420.16	90.6854	1079.56	-3.57377	2.6325e-50	3.81157e-48	LOC101746787	NC_051380.1	3382053	3419270	+	3464	protein_coding	delta-1-pyrroline-5-carboxylate synthase%2C transcript variant X2	AA_kinase
780858	51.3544	46.5131	98.7066	810.251	773.513	891.633	65.5247	825.132	-3.6556	6.27716e-50	8.96239e-48	Cyp6ab4	NC_051378.1	537604	539645	+	1536	protein_coding	cytochrome P450 6AB4	p450
100174824	47.8127	55.6333	57.5789	545.702	445.356	701.237	53.675	564.098	-3.39472	4.98607e-49	7.02149e-47	LOC100174824	NC_051380.1	12569185	12667849	-	2243	protein_coding	fez1	Fez1
101744447	1105	1188.36	1177.17	275.618	305.833	255.941	1156.85	279.131	2.05185	1.35607e-48	1.88384e-46	LOC101744447	NC_051368.1	912078	926609	-	1871	protein_coding	tubulin beta chain	Tubulin
101735616	5718.93	5204	5729.55	17194.6	18799.8	16153.4	5550.83	17382.6	-1.64685	2.76448e-48	3.78918e-46	LOC101735616	NC_051367.1	4356205	4365279	-	2433	protein_coding	putative aldehyde dehydrogenase family 7 member A1 homolog	Aldedh
101746745	129.271	82.994	74.03	5476.94	6306.42	11663	95.4318	7815.46	-6.35538	5.39221e-48	7.29367e-46	LOC101746745	NC_051377.1	3220959	3222693	-	911	protein_coding	low molecular 30 kDa lipoprotein PBMHP-12-like%2C transcript variant X1	-
778471	139166	118051	98245.1	475737	509064	507499	118487	497433	-2.06977	5.88365e-48	7.85505e-46	Lp-c21	NC_051377.1	3315866	3317799	-	1018	protein_coding	low molecular lipoprotein 30K pBmHPC-21%2C transcript variant X1	-
693042	419411	425833	457922	1.15285e+06	1.26448e+06	1.19664e+06	434389	1.20466e+06	-1.47157	2.41925e-47	3.18845e-45	Lp-c6	NC_051377.1	3324845	3326633	-	948	protein_coding	low molecular lipoprotein 30K pBmHPC-6	-
101746510	7254.25	5920.85	6149.06	23670	24578.3	29997.1	6441.38	26081.8	-2.0176	2.63123e-47	3.42394e-45	LOC101746510	NC_051377.1	3202236	3205908	-	1647	protein_coding	low molecular mass 30 kDa lipoprotein 19G1-like%2C transcript variant X2	-
101738683	633.961	819.908	1022.71	21.0311	59.1576	53.061	825.526	44.4166	4.21458	2.86039e-47	3.6756e-45	LOC101738683	NC_051380.1	802803	817334	-	2587	protein_coding	uncharacterized LOC101738683%2C transcript variant X2	-
809263	2210.89	2421.42	2158.75	426.157	497.816	589.913	2263.69	504.629	2.16474	3.16674e-47	4.01902e-45	ND1	NC_002355.1	6608	7540	-	933	protein_coding	NADH dehydrogenase subunit 1	-
101745353	7820.91	5670.04	5512.95	34237.5	28805.3	29032.7	6334.63	30691.8	-2.27649	2.2051e-46	2.76445e-44	LOC101745353	NC_051358.1	15200240	15208071	+	3606	protein_coding	ubiquitin-conjugating enzyme E2 G2	UQ_con
119630861	1324.59	1555.91	1115.93	188.173	130.593	217.446	1332.14	178.737	2.89646	2.10495e-45	2.60709e-43	LOC119630861	NW_023637925.1	19317	21358	-	2042	protein_coding	cytochrome b-like	-
100329149	56874.1	57421.8	52981.7	156696	143218	149556	55759.2	149823	-1.42598	2.76235e-45	3.38059e-43	LOC100329149	NC_051378.1	11529133	11530308	+	1176	protein_coding	aliphatic nitrilase	CN_hydrolase
101740973	2550.01	3046.15	2905.45	11563.8	9147.1	10463.4	2833.87	10391.4	-1.87459	1.10057e-44	1.33105e-42	LOC101740973	NC_051373.1	940633	942636	-	2004	protein_coding	venom serine carboxypeptidase	Peptidase_S10
101741764	2065.68	2824.53	2232.78	175.997	359.41	253.86	2374.33	263.089	3.17415	1.8024e-44	2.15449e-42	LOC101741764	NC_051378.1	2021447	2044798	-	1821	protein_coding	collagen and calcium-binding EGF domain-containing protein 1	-
692464	743.753	852.74	680.893	4476.31	3783.85	6382.93	759.129	4881.03	-2.68486	1.99743e-44	2.36018e-42	LOC692464	NC_051372.1	3882023	3981387	+	2617	protein_coding	aquaporin%2C transcript variant X1	-
101745519	14779.4	13233.4	16011.5	44354.6	44395	49005.5	14674.8	45918.3	-1.64574	2.2719e-44	2.654e-42	LOC101745519	NC_051374.1	6496207	6499005	+	945	protein_coding	ommochrome-binding protein	-
101746017	397.554	354.776	456.975	1779.9	1641.9	2120.36	403.102	1847.39	-2.19647	4.97973e-44	5.75187e-42	LOC101746017	NC_051364.1	7528952	7542014	+	1554	protein_coding	microtubule-associated proteins 1A/1B light chain 3C%2C transcript variant X2	-
101742201	4740.54	5376.37	5224.14	23905.7	33645	21440.8	5113.68	26330.5	-2.3643	5.06666e-44	5.78725e-42	LOC101742201	NC_051371.1	9347961	9362107	+	337	lncRNA	uncharacterized LOC101742201	-
101736658	373.647	282.727	395.741	1782.11	1504.61	1721.88	350.705	1669.53	-2.25106	7.95777e-44	8.98965e-42	yellow-f	NC_051365.1	1668328	1695739	-	2012	protein_coding	protein yellow-like%2C transcript variant X1	-
101746722	800.42	857.3	869.167	154.966	198.68	193.517	842.296	182.388	2.20685	1.44044e-43	1.60953e-41	LOC101746722	NC_051358.1	11459107	11477615	+	3691	protein_coding	acetyl-coenzyme A synthetase%2C transcript variant X1	AMP-binding
100101171	14717.4	14279.5	15930.2	2478.35	3840.78	2712.35	14975.7	3010.49	2.31462	2.11661e-43	2.33965e-41	LOC100101171	NC_051363.1	3855159	3869385	-	1221	protein_coding	scolexin	Trypsin
101745185	78.8024	59.2814	87.7392	584.444	477.725	640.894	75.2743	567.687	-2.91502	2.68291e-43	2.93408e-41	LOC101745185	NC_051375.1	13115089	13143006	+	2366	protein_coding	ninjurin-1%2C transcript variant X3	-
101736197	1428.18	1454.67	1728.28	4736.43	5085.32	5015.82	1537.05	4945.86	-1.68613	7.28976e-43	7.88829e-41	LOC101736197	NC_051362.1	12324443	12343120	+	3136	protein_coding	tumor protein D54%2C transcript variant X4	-
101742781	121.303	106.707	173.651	1295.07	2388.63	1238.09	133.887	1640.6	-3.61522	9.34754e-43	1.00097e-40	LOC101742781	NC_051380.1	2436871	2446571	-	1069	lncRNA	uncharacterized LOC101742781	-
733013	585.263	1351.62	863.683	43.1691	59.1576	68.6672	933.521	56.9979	4.03203	9.99989e-43	1.05978e-40	LOC733013	NC_051381.1	1000966	1077928	+	2548	protein_coding	insulin-related peptide binding protein%2C transcript variant X2	I-set
101736140	306.355	362.985	343.645	1602.79	1273.56	1345.25	337.662	1407.2	-2.05934	2.40017e-42	2.51773e-40	LOC101736140	NC_051365.1	13089770	13143338	-	4134	protein_coding	perilipin-4%2C transcript variant X9	-
101745618	3345.12	3931.73	3202.48	950.828	867.272	712.682	3493.11	843.594	2.05024	2.69273e-42	2.79609e-40	LOC101745618	NC_051377.1	8641840	8645022	+	910	protein_coding	RNA-binding protein pno1	-
692688	4109.23	5530.5	4524.97	1227.55	1106.13	1275.54	4721.57	1203.08	1.97239	5.41463e-42	5.56624e-40	serpin-5	NC_051385.1	8506522	8507878	+	1357	protein_coding	serine protease inhibitor 5	Serpin
101736797	1103.23	981.335	986.152	3027.37	2938.9	3204.47	1023.57	3056.91	-1.57842	6.70982e-42	6.8294e-40	LOC101736797	NC_051378.1	13456493	13462226	+	2023	protein_coding	omega-amidase NIT2%2C transcript variant X2	CN_hydrolase
101743953	7271.95	8154.39	8437.59	1164.46	1813.79	1753.09	7954.64	1577.12	2.33442	8.1942e-42	8.25847e-40	LOC101743953	NC_051380.1	8698795	8716558	+	1874	protein_coding	uncharacterized LOC101743953%2C transcript variant X2	-
101743212	916.41	855.476	941.369	2691.98	2516.99	2624.96	904.418	2611.31	-1.52971	8.60573e-42	8.58902e-40	LOC101743212	NC_051360.1	1863585	1876047	+	3030	protein_coding	phosphoglucomutase	PGM_PMM_III
101746566	14979.5	19333	19490.9	2027.84	3357.47	1808.24	17934.5	2397.85	2.90304	8.80967e-42	8.70802e-40	LOC101746566	NC_051359.1	7882351	7891793	-	1769	protein_coding	aldo-keto reductase AKR2E4-like%2C transcript variant X2	Aldo_ket_red
101740228	1655.74	1544.96	1735.59	7638.72	7293.12	11683.8	1645.43	8871.89	-2.43083	5.12441e-41	5.01704e-39	LOC101740228	NC_051383.1	10580451	10582863	+	279	protein_coding	cecropin-D-like peptide	-
101744254	2376.47	2297.38	2337.89	777.044	836.019	851.057	2337.24	821.373	1.50857	1.01004e-40	9.79545e-39	LOC101744254	NW_023637935.1	13645	33675	+	5953	protein_coding	hexokinase HKDC1	-
101745175	9886.6	12479.2	11469.2	2746.22	3214.6	2335.72	11278.3	2765.51	2.02805	1.0214e-40	9.81309e-39	LOC101745175	NC_051382.1	3250189	3254525	+	837	protein_coding	lopap	-
101747218	752.607	742.386	918.52	158.287	143.987	181.032	804.504	161.102	2.31894	1.03159e-40	9.81916e-39	LOC101747218	NC_051378.1	12500557	12518648	+	2555	protein_coding	organic cation transporter protein%2C transcript variant X3	Sugar_tr
101737024	212.501	205.205	181.876	1328.28	1108.37	2014.24	199.861	1483.63	-2.8922	2.17507e-40	2.05135e-38	LOC101737024	NC_051377.1	1420784	1453821	-	2634	protein_coding	long-chain fatty acid transport protein 1	AMP-binding
101743105	940.316	955.799	1093.08	3889.65	3342.96	3131.64	996.4	3454.75	-1.79378	4.99125e-40	4.66455e-38	LOC101743105	NC_051363.1	13976915	13978702	+	1788	protein_coding	uncharacterized LOC101743105	-
101735422	0	3.64809	1.8279	1262.97	1426.48	2382.54	1.82533	1690.66	-9.86625	7.14739e-40	6.61939e-38	LOC101735422	NC_051373.1	10185710	10230741	+	7075	protein_coding	fatty acid synthase%2C transcript variant X3	Acyl_transf_1
101742436	236.407	230.741	206.553	927.583	825.973	1016.48	224.567	923.346	-2.0398	7.28944e-40	6.69067e-38	LOC101742436	NC_051381.1	7565591	7612271	-	3303	protein_coding	uncharacterized LOC101742436%2C transcript variant X3	BESS
101746001	1401.62	1026.02	1604.9	8374.81	7344.47	5993.81	1344.18	7237.7	-2.42876	1.0067e-39	9.1583e-38	LOC101746001	NC_051369.1	12471076	12488087	+	1912	protein_coding	aminoacylase-1%2C transcript variant X3	Peptidase_M20
101742594	285.991	238.038	304.345	1218.7	1254.59	1033.13	276.125	1168.8	-2.08137	1.14221e-39	1.03e-37	LOC101742594	NC_051384.1	4051889	4133727	-	2282	protein_coding	dihydropyrimidinase%2C transcript variant X2	Amidohydro_1
101743242	93420.7	89500.3	84693	36696	33563.5	35094.1	89204.7	35117.9	1.34491	1.51669e-39	1.35579e-37	LOC101743242	NC_051380.1	8333673	8341409	+	3879	protein_coding	putative uncharacterized protein DDB_G0282133	-
101738292	1669.02	2244.49	1741.99	473.753	424.148	462.983	1885.16	453.628	2.05495	1.70272e-39	1.50896e-37	LOC101738292	NC_051366.1	1486665	1488554	-	1890	protein_coding	5-aminolevulinate synthase%2C nonspecific%2C mitochondrial	Aminotran_1_2
101740397	6805.34	6112.37	7774.06	1329.39	1894.16	1385.83	6897.26	1536.46	2.16655	2.63899e-39	2.3187e-37	LOC101740397	NC_051381.1	2216604	2375566	+	2004	protein_coding	uncharacterized LOC101740397%2C transcript variant X7	-
119629480	141.667	104.882	85.9113	629.826	789.139	750.137	110.82	723.034	-2.70488	3.40925e-39	2.9701e-37	LOC119629480	NC_051371.1	9353421	9355233	-	1729	lncRNA	uncharacterized LOC119629480	-
101735876	100.052	119.475	127.953	582.23	785.791	899.956	115.827	755.992	-2.70715	4.40357e-39	3.80409e-37	LOC101735876	NC_051359.1	8165612	8180150	-	1625	protein_coding	aldo-keto reductase AKR2E4-like%2C transcript variant X1	Aldo_ket_red
101746755	4800.75	5078.14	4368.68	1395.8	1360.62	1040.41	4749.19	1265.61	1.90815	5.95889e-39	5.10478e-37	LOC101746755	NC_051378.1	1114047	1116218	-	1127	protein_coding	probable ribosome biogenesis protein RLP24	-
692621	8589.46	10071.5	11095.4	30582.6	37368.6	36289.6	9918.76	34746.9	-1.80867	8.69393e-39	7.38625e-37	CSP7	NC_051376.1	7884799	7885479	-	369	protein_coding	chemosensory protein 7	-
692509	1248.44	1359.82	1666.13	280.046	341.551	342.295	1424.8	321.297	2.14844	9.33071e-39	7.86227e-37	Kmo	NC_051367.1	12645156	12660749	+	2078	protein_coding	kynurenine 3-monooxygenase	FAD_binding_3
101735925	1312.19	1614.28	1373.67	322.108	392.895	382.871	1433.38	365.958	1.96944	1.30575e-38	1.09131e-36	LOC101735925	NC_051372.1	1502007	1509987	-	1872	protein_coding	folylpolyglutamate synthase%2C mitochondrial%2C transcript variant X2	-
692593	18.5938	38.3049	21.9348	438.333	416.335	911.401	26.2778	588.689	-4.48737	2.94301e-38	2.43985e-36	UGT40A1	NC_051364.1	10037402	10046875	+	1699	protein_coding	phenol UDP-glucosyltransferase%2C transcript variant X1	UDPGT
692972	2078.08	2027.42	2120.36	380.774	555.858	354.78	2075.29	430.471	2.27002	3.28497e-38	2.70156e-36	RpL7Ae	NC_051368.1	5923640	5924513	+	654	protein_coding	ribosomal protein L7Ae	-
692531	285.991	355.688	400.31	36.5277	22.3236	15.6062	347.33	24.8192	3.81217	1.51611e-37	1.23695e-35	Glpq	NC_051372.1	9978833	9981251	-	1882	protein_coding	glycerophosphoryl diester phosphodiesterase	-
101741156	4.4271	7.29617	5.4837	208.097	397.36	718.924	5.73566	441.461	-6.26869	1.9254e-37	1.55851e-35	LOC101741156	NC_051363.1	310722	341612	+	2118	protein_coding	synaptic vesicle 2-related protein%2C transcript variant X2	MFS_1
119628444	77.0315	87.5541	89.5671	443.867	417.451	512.923	84.7176	458.08	-2.43576	1.99882e-37	1.6053e-35	LOC119628444	NC_051361.1	16452022	16455405	-	2325	protein_coding	uncharacterized protein K02A2.6-like	rve
101743107	650.784	699.521	685.463	1823.07	1963.36	1900.83	678.589	1895.75	-1.48223	2.52483e-37	2.01204e-35	LOC101743107	NC_051385.1	10382042	10384389	+	455	protein_coding	5-hydroxyisourate hydrolase	-
101746353	70.8336	48.3372	56.6649	488.143	460.982	790.713	58.6119	579.946	-3.30634	2.86182e-37	2.26304e-35	LOC101746353	NC_051365.1	10636327	10640405	+	1166	protein_coding	uncharacterized LOC101746353%2C transcript variant X1	-
101741700	94.7399	109.443	97.7927	815.786	617.248	1244.33	100.658	892.455	-3.14885	4.64822e-37	3.64761e-35	LOC101741700	NC_051373.1	13038614	13062691	+	2383	protein_coding	sarcoplasmic calcium-binding protein	-
101736841	61.9794	28.2727	92.309	3210.01	2575.03	3056.73	60.8537	2947.26	-5.59792	5.50595e-37	4.28797e-35	LOC101736841	NC_051369.1	9879309	9893851	+	2948	protein_coding	uncharacterized LOC101736841	-
101735764	196.563	289.111	274.185	12.1759	12.278	9.3637	253.286	11.2725	4.49345	7.56766e-37	5.84929e-35	LOC101735764	NC_051362.1	2306153	2322743	+	1357	protein_coding	calcium and integrin-binding family member 3%2C transcript variant X3	-
110386325	27.448	28.2727	42.9557	267.87	313.647	325.649	32.8921	302.388	-3.20206	2.01503e-36	1.54586e-34	LOC110386325	NC_051380.1	9543429	9557070	+	5101	protein_coding	uncharacterized LOC110386325%2C transcript variant X2	-
693045	346527	429711	468673	1.31269e+06	1.54101e+06	1.37572e+06	414970	1.40981e+06	-1.76442	6.36002e-36	4.84304e-34	Lp-c23	NC_051377.1	3237825	3255908	+	916	protein_coding	low molecular lipoprotein 30K pBmHPC-23%2C transcript variant X1	-
101738654	3825.01	3471.15	2532.56	285.58	573.717	312.123	3276.24	390.473	3.06925	9.18645e-36	6.94388e-34	LOC101738654	NC_051360.1	13106182	13107290	+	386	protein_coding	fungal protease inhibitor F-like	-
110385087	397.554	293.671	305.259	38.7415	34.6016	42.6569	332.161	38.6667	3.10125	1.2121e-35	9.09521e-34	LOC110385087	NC_051375.1	14709180	14748715	+	7040	protein_coding	fatty acid synthase	Acyl_transf_1
692595	543.648	670.336	603.207	1975.82	1791.47	1974.7	605.73	1914	-1.66006	1.23478e-35	9.19823e-34	E75	NC_051367.1	7661786	7787317	-	3532	protein_coding	nuclear hormone receptor E75%2C transcript variant C	zf-C4
101736639	193.907	269.958	341.817	12.1759	10.0456	9.3637	268.561	10.5284	4.67475	1.42393e-35	1.0531e-33	LOC101736639	NC_051370.1	8025152	8025960	-	809	protein_coding	growth-blocking peptide%2C long form-like	-
100500761	526.825	359.337	475.254	1717.91	1866.25	1949.73	453.805	1844.63	-2.02302	1.58143e-35	1.16122e-33	cce-7	NC_051365.1	13840326	13863816	+	2731	protein_coding	carboxyl/cholinesterase 7	COesterase
101739327	3729.39	3300.61	3432.8	1012.81	1196.55	895.794	3487.6	1035.05	1.75288	1.6157e-35	1.17797e-33	LOC101739327	NC_051367.1	5271099	5274601	-	2043	protein_coding	pescadillo homolog	-
101738186	1960.32	1972.7	2125.85	7996.25	7078.82	5756.6	2019.62	6943.89	-1.78162	2.03286e-35	1.47168e-33	LOC101738186	NC_051374.1	12999009	13023991	+	2970	protein_coding	probable aconitate hydratase%2C mitochondrial	Aconitase
101737350	23.0209	19.1525	19.193	215.846	251.141	208.082	20.4554	225.023	-3.45808	3.55033e-35	2.55227e-33	LOC101737350	NC_051374.1	8270877	8308869	+	7240	protein_coding	mucin-22	CBM_14
101736784	820.784	808.963	902.983	2301.25	2376.35	2202.55	844.243	2293.38	-1.44173	5.84628e-35	4.1736e-33	LOC101736784	NC_051374.1	1152199	1161272	-	1960	protein_coding	probable low-specificity L-threonine aldolase 2%2C transcript variant X2	Beta_elim_lyase
101746691	31.8751	11.8563	14.6232	326.536	253.373	364.144	19.4515	314.684	-4.0119	1.3861e-34	9.82699e-33	LOC101746691	NC_051373.1	11187397	11189005	-	1440	protein_coding	uncharacterized oxidoreductase MT0954	adh_short
101740334	2747.46	2988.7	3537.9	656.392	896.293	628.409	3091.35	727.031	2.08847	1.86522e-34	1.31332e-32	LOC101740334	NC_051380.1	18093394	18095877	-	2484	protein_coding	glucose-1-phosphatase	-
692379	4873.35	5201.26	5809.07	1918.26	1967.83	1734.37	5294.56	1873.48	1.49889	2.13079e-34	1.49011e-32	BGRP1	NC_051368.1	7357705	7371419	+	1751	protein_coding	beta-1%2C3-glucan recognition protein 1	-
101740405	1057.19	1555	1414.8	73.0554	189.751	143.577	1342.33	135.461	3.30873	2.43236e-34	1.6895e-32	LOC101740405	NC_051377.1	7031870	7048367	-	1365	protein_coding	glutamine synthetase 2 cytoplasmic%2C transcript variant X1	-
101735395	73.4899	31.0087	106.932	933.117	790.256	971.744	70.4769	898.372	-3.67214	4.52912e-34	3.12479e-32	LOC101735395	NC_051363.1	8682672	8747420	-	4676	protein_coding	facilitated trehalose transporter Tret1-2 homolog%2C transcript variant X2	Sugar_tr
101747021	0.88542	4.56011	0.91395	282.26	274.58	357.902	2.11983	304.914	-7.17598	7.01847e-34	4.80999e-32	LOC101747021	NC_051382.1	2399358	2403488	+	899	lncRNA	uncharacterized LOC101747021	-
101735848	1862.92	1860.52	1696.29	4940.1	4759.39	4352.04	1806.58	4683.84	-1.37435	1.62628e-33	1.10716e-31	LOC101735848	NC_051358.1	16084024	16104597	+	2941	protein_coding	solute carrier family 35 member F6%2C transcript variant X2	-
101737544	351.512	278.167	191.016	2632.21	1858.44	1538.77	273.565	2009.81	-2.87668	2.23936e-33	1.51452e-31	LOC101737544	NC_051370.1	16071246	16094716	-	1820	protein_coding	arylsulfatase B	Sulfatase
732947	58.4377	31.0087	31.9883	639.789	339.319	496.276	40.4782	491.795	-3.60096	3.19921e-33	2.14953e-31	CCE-un1	NC_051363.1	3788026	3798073	+	2168	protein_coding	carboxylesterase clade H%2C member 1	COesterase
100036579	2172.82	2554.57	2105.74	6526.29	6160.2	7274.56	2277.71	6653.68	-1.54663	6.38572e-33	4.26268e-31	Cyp9a20	NC_051374.1	15963345	15975434	-	1596	protein_coding	cytochrome P450 9a20	p450
110384806	3361.94	3471.15	3378.87	1433.44	1467.78	1370.22	3403.99	1423.81	1.25758	6.49515e-33	4.30775e-31	LOC110384806	NC_051371.1	13289573	13309490	+	5561	protein_coding	transmembrane protein 131 homolog%2C transcript variant X1	-
119630857	12414.5	10378.8	7543.75	1509.81	1839.47	2336.76	10112.3	1895.35	2.41546	9.27055e-33	6.08837e-31	LOC119630857	NW_023637925.1	26490	30598	-	4109	transcribed_pseudogene	cytochrome c oxidase subunit 1-like	-
101746878	108532	140918	139391	22449.1	36202.2	28563.5	129614	29071.6	2.15654	9.29838e-33	6.08837e-31	LOC101746878	NC_051376.1	4467383	4482229	+	890	protein_coding	uncharacterized LOC101746878%2C transcript variant X17	-
100270785	825.211	870.981	830.781	2117.5	2050.42	2152.61	842.324	2106.85	-1.32271	1.1976e-32	7.79201e-31	Plin	NC_051363.1	2473733	2487327	-	2133	protein_coding	lipid storage droplet 2-like%2C transcript variant X1	Perilipin
101746287	30.9897	8.2082	10.0535	1329.39	1323.79	1292.19	16.4171	1315.12	-6.3208	3.41045e-32	2.205e-30	LOC101746287	NC_051377.1	4021252	4025154	+	1140	protein_coding	microvitellogenin	-
101738434	1961.21	1677.21	2074.67	329.856	498.933	290.275	1904.36	373.021	2.35275	4.43114e-32	2.847e-30	LOC101738434	NC_051360.1	13099582	13105081	-	755	protein_coding	fungal protease inhibitor F-like	TIL
101744296	5358.56	5143.8	5699.39	785.899	1386.3	761.581	5400.59	977.926	2.4656	5.24913e-32	3.35162e-30	LOC101744296	NC_051362.1	17552674	17553653	+	980	protein_coding	uncharacterized LOC101744296	-
101744335	1565.42	1959.93	1988.76	446.081	438.659	572.226	1838.04	485.655	1.91947	6.4487e-32	4.09214e-30	LOC101744335	NC_051366.1	11822842	11919008	+	4078	protein_coding	mannosyl-oligosaccharide alpha-1%2C2-mannosidase IA%2C transcript variant X1	-
692552	3793.14	3821.37	4120.09	9147.43	10320.2	9243.02	3911.53	9570.22	-1.29081	6.53933e-32	4.12419e-30	Ter94	NC_051376.1	10984094	10998330	-	2720	protein_coding	transitional endoplasmic reticulum ATPase TER94	AAA
101742447	312.553	662.128	409.45	2711.91	2961.23	3491.62	461.377	3054.92	-2.72738	6.98752e-32	4.37998e-30	LOC101742447	NC_051380.1	20277021	20323254	+	3807	protein_coding	fatty acyl-CoA reductase wat%2C transcript variant X3	NAD_binding_4
101740635	1864.69	1790.3	1739.25	572.268	622.829	461.943	1798.08	552.346	1.70349	1.01686e-31	6.33535e-30	LOC101740635	NC_051379.1	3671919	3676362	-	2516	protein_coding	pre-rRNA-processing protein TSR1 homolog%2C transcript variant X2	-
101735388	10970.4	9709.38	9444.76	3896.29	3880.96	3322.03	10041.5	3699.76	1.44057	1.29173e-31	7.9994e-30	LOC101735388	NC_051375.1	12238369	12245327	+	1514	protein_coding	uncharacterized LOC101735388	-
101741498	16.823	19.1525	8.22555	1134.57	1526.93	3366.77	14.7337	2009.43	-7.09106	1.34881e-31	8.30285e-30	LOC101741498	NC_051362.1	8402850	8426965	+	2299	protein_coding	monocarboxylate transporter 5	MFS_1
101739183	580.835	537.181	607.777	151.645	162.962	151.9	575.264	155.503	1.88758	1.40741e-31	8.61199e-30	LOC101739183	NC_051361.1	3272622	3282404	+	6594	protein_coding	HEAT repeat-containing protein 1	-
101743488	3.54168	2.73607	1.8279	180.425	258.954	418.245	2.70188	285.875	-6.72206	2.07356e-31	1.26131e-29	LOC101743488	NC_051377.1	3235630	3237675	+	1295	protein_coding	low molecular mass 30 kDa lipoprotein 21G1-like	-
101735927	417.033	358.425	390.257	1234.19	1088.28	1251.62	388.571	1191.36	-1.61632	2.46634e-31	1.49141e-29	LOC101735927	NC_051373.1	2452093	2486563	+	5552	protein_coding	carboxypeptidase D%2C transcript variant X1	-
101740023	7882.89	9593.56	9588.25	2704.16	3354.12	2846.57	9021.57	2968.28	1.60378	2.49323e-31	1.49885e-29	LOC101740023	NC_051379.1	6952904	6960665	-	1358	protein_coding	lambda-crystallin%2C transcript variant X1	3HCDH_N
780857	38.0731	51.0732	38.3859	311.039	294.672	465.064	42.5107	356.925	-3.07093	2.94933e-31	1.76274e-29	Cyp4m9	NC_051362.1	11925348	11940325	-	1518	protein_coding	cytochrome P450 CYP4M9	p450
101742624	8023.68	7171.23	6944.19	20393.5	17791.9	21582.3	7379.7	19922.6	-1.43277	3.49155e-31	2.07475e-29	LOC101742624	NC_051377.1	2359472	2628624	-	33244	protein_coding	dystonin%2C transcript variant X14	CH
101744348	3598.35	3652.65	3067.22	1002.85	932.011	652.338	3439.4	862.4	1.99617	5.36294e-31	3.16845e-29	LOC101744348	NC_051368.1	3409361	3410583	-	1223	protein_coding	protein LLP homolog	-
101742095	433.856	345.656	493.533	1669.21	1455.5	1491.95	424.348	1538.89	-1.85852	5.64794e-31	3.31776e-29	LOC101742095	NC_051367.1	8813823	8831523	+	3495	protein_coding	uncharacterized LOC101742095	-
100101164	3194.6	2498.03	2635.83	8132.4	7456.08	8020.53	2776.15	7869.67	-1.50317	6.753e-31	3.94437e-29	LOC100101164	NC_051372.1	10627047	10633785	-	2058	protein_coding	NADPH-specific isocitrate dehydrogenase	-
101742740	264.741	211.589	180.048	947.507	818.16	920.764	218.793	895.477	-2.03261	7.03222e-31	4.08425e-29	LOC101742740	NC_051372.1	9539283	9554195	-	3316	protein_coding	multiple C2 and transmembrane domain-containing protein%2C transcript variant X2	C2
novel.352	85.0003	136.803	104.19	722.806	721.052	1349.41	108.665	931.091	-3.09984	7.74963e-31	4.47563e-29	-	NC_051380.1	3419370	3424618	-	5249	-	PF13551:Winged helix-turn helix	-
101742472	25013.1	27388.9	25993.7	10191.2	11671.9	11143.8	26131.9	11002.3	1.248	7.91001e-31	4.54273e-29	LOC101742472	NC_051381.1	1772275	1774208	+	1092	protein_coding	uncharacterized LOC101742472	-
693011	1922.25	1939.87	1969.56	4244.96	4415.61	4333.31	1943.89	4331.3	-1.15586	9.21657e-31	5.26369e-29	E74	NC_051372.1	543143	790260	-	6813	protein_coding	transcription factor E74%2C transcript variant X5	Ets
101745259	3397.36	3435.59	3615.59	1253.01	1440.99	1438.89	3482.84	1377.63	1.33798	1.27771e-30	7.25685e-29	LOC101745259	NC_051368.1	6943753	6951804	+	1931	protein_coding	alanine--glyoxylate aminotransferase 2%2C mitochondrial%2C transcript variant X1	Aminotran_3
101742160	387.814	334.712	420.417	1205.41	1385.18	1636.57	380.981	1409.05	-1.88712	1.48536e-30	8.38986e-29	LOC101742160	NC_051382.1	11821901	11866160	+	4076	protein_coding	steroid hormone receptor ERR1%2C transcript variant X5	zf-C4
101736840	175.313	153.22	118.814	720.592	617.248	854.178	149.115	730.673	-2.29258	1.75966e-30	9.88488e-29	LOC101736840	NC_051378.1	931990	1013439	+	6944	protein_coding	chondroitin sulfate synthase 1	-
692548	645.471	693.137	752.181	1788.75	1887.46	1842.57	696.93	1839.59	-1.40043	1.83446e-30	1.0249e-28	Gpx	NC_051380.1	12070805	12073188	-	600	protein_coding	glutathione peroxidase	GSHPx
101745057	3329.18	4094.07	3999.45	1140.11	1286.96	1392.07	3807.56	1273.04	1.58039	2.82561e-30	1.57013e-28	LOC101745057	NC_051379.1	9866875	9917428	+	2243	protein_coding	uncharacterized LOC101745057	-
101745086	1033.29	1005.05	942.283	2889.01	3280.45	4214.71	993.539	3461.39	-1.80079	3.81326e-30	2.10754e-28	LOC101745086	NC_051361.1	9058934	9074079	+	2132	protein_coding	homocysteine S-methyltransferase 1	-
101745497	651.669	492.492	457.889	2157.35	2235.71	1756.21	534.017	2049.76	-1.94012	9.28111e-30	5.10213e-28	LOC101745497	NC_051358.1	15240333	15248517	-	2371	protein_coding	uncharacterized LOC101745497	-
100233161	3.54168	1.82404	1.8279	198.135	217.655	186.234	2.39787	200.675	-6.38028	1.2575e-29	6.8761e-28	Kynu	NC_051378.1	14621170	14623007	-	1838	protein_coding	kynureninase	Aminotran_5
809266	56326.9	49757.2	43648.4	16688.7	17214.8	19352.7	49910.8	17752.1	1.49135	1.29634e-29	7.05097e-28	COX1	NC_002355.1	11831	13361	+	1531	protein_coding	cytochrome c oxidase subunit I	-
733105	1318.39	1338.85	1314.26	483.716	519.024	433.852	1323.83	478.864	1.46757	2.48343e-29	1.34367e-27	LOC733105	NC_051365.1	15870337	15871345	-	1009	protein_coding	eukaryotic translation initiation factor 6	-
101737940	1811.57	1644.38	1604.9	4562.64	4249.3	5387.25	1686.95	4733.06	-1.4884	3.27969e-29	1.76519e-27	LOC101737940	NC_051371.1	11405501	11429701	-	3102	protein_coding	leucine-rich repeat-containing protein 24	I-set
4266952	35121.1	32099.5	25609.8	7405.17	8707.32	10247	30943.5	8786.5	1.81624	4.30159e-29	2.30315e-27	COX3	NC_002355.1	15095	15883	+	789	protein_coding	cytochrome c oxidase subunit III	-
101742917	69.0628	35.5688	61.2347	359.743	390.663	520.206	55.2888	423.537	-2.93686	4.7525e-29	2.53138e-27	LOC101742917	NC_051383.1	5648917	5792935	-	3128	protein_coding	5-hydroxytryptamine receptor 1%2C transcript variant X2	7tm_1
119628986	6263.46	7363.66	6033.9	2326.71	1818.26	2303.47	6553.67	2149.48	1.60822	5.84883e-29	3.09928e-27	LOC119628986	NC_051367.1	5055632	5057926	-	2247	protein_coding	filaggrin-2-like	-
693034	548.075	576.398	533.747	1446.72	1394.11	1607.44	552.74	1482.75	-1.4238	6.10471e-29	3.21828e-27	USP	NC_051361.1	6425558	6489957	+	5192	protein_coding	RXR type hormone receptor%2C transcript variant X7	Hormone_recep
101741567	34.5314	29.1847	35.6441	245.732	226.585	351.659	33.12	274.659	-3.05248	6.40135e-29	3.35744e-27	LOC101741567	NC_051363.1	1051606	1063122	-	1025	protein_coding	iodotyrosine deiodinase 1	Nitroreductase
100144545	1178.49	993.192	1165.29	2988.63	2826.17	2786.22	1112.32	2867.01	-1.36588	7.68434e-29	4.0099e-27	Glyp	NC_051369.1	9109912	9118694	-	2526	protein_coding	glycogen phosphorylase	-
101742139	1662.82	2038.37	1734.68	661.927	588.227	548.297	1811.95	599.483	1.596	9.67591e-29	5.02365e-27	LOC101742139	NC_051367.1	13595948	13604016	-	1774	protein_coding	protoheme IX farnesyltransferase%2C mitochondrial%2C transcript variant X1	UbiA
101746620	970.42	746.034	963.304	2782.75	2575.03	2575.02	893.253	2644.26	-1.56563	1.05675e-28	5.45901e-27	LOC101746620	NC_051380.1	20055531	20170389	+	10217	protein_coding	mitogen-activated protein kinase-binding protein 1%2C transcript variant X12	-
101735934	957.139	812.611	767.718	215.846	268.999	216.406	845.823	233.75	1.85609	2.80587e-28	1.44222e-26	LOC101735934	NC_051362.1	15517492	15519366	-	860	protein_coding	adenylate kinase isoenzyme 6 homolog	-
101740548	2210.01	2280.97	2559.06	6614.84	8765.36	10644.5	2350.01	8674.88	-1.88423	7.909e-28	4.045e-26	LOC101740548	NC_051373.1	4985351	5013159	-	2564	protein_coding	vanin-like protein 2%2C transcript variant X2	CN_hydrolase
692477	4566.11	3661.77	5619.88	981.821	1301.47	1269.3	4615.92	1184.2	1.96264	8.82138e-28	4.4893e-26	glv4-like	NC_051385.1	9358653	9361782	+	789	protein_coding	gloverin 4-like	-
101743573	8495.6	8497.31	8688.93	3739.11	2935.55	3417.75	8560.61	3364.14	1.34745	1.21562e-27	6.15596e-26	LOC101743573	NC_051368.1	507045	536703	-	3967	protein_coding	lysosomal alpha-mannosidase%2C transcript variant X1	-
105841262	306.355	282.727	294.292	58.6657	60.2737	62.4247	294.458	60.4547	2.28376	1.45884e-27	7.35141e-26	LOC105841262	NC_051366.1	838739	894039	-	6438	protein_coding	V-type proton ATPase 116 kDa subunit a1	-
101744929	154.948	133.155	111.502	519.136	523.489	502.519	133.202	515.048	-1.95035	1.4757e-27	7.4001e-26	LOC101744929	NC_051382.1	12222837	12572076	-	4116	protein_coding	hemicentin-2%2C transcript variant X6	V-set
101736546	162.917	157.78	178.22	762.655	540.231	678.348	166.306	660.411	-1.98972	1.50268e-27	7.49882e-26	LOC101736546	NC_051364.1	8248675	8264161	-	1352	protein_coding	alpha-tocopherol transfer protein-like	-
733114	3172.46	3530.44	3332.26	1046.02	1353.93	1038.33	3345.05	1146.09	1.54551	1.56236e-27	7.75897e-26	LOC733114	NC_051380.1	7663491	7669341	-	774	protein_coding	H+ transporting ATP synthase O subunit%2C transcript variant 1	-
101744206	84.1149	100.322	100.535	637.575	611.667	382.871	94.9906	544.038	-2.5177	1.8368e-27	9.05854e-26	LOC101744206	NC_051376.1	7907499	7908345	+	648	protein_coding	uncharacterized LOC101744206	-
692833	14460.7	13101.2	14814.2	34882.9	30399.2	33295.3	14125.4	32859.1	-1.21801	1.84167e-27	9.05854e-26	LOC692833	NC_051363.1	2317648	2342675	+	2535	protein_coding	perilipin	Perilipin
101736199	4568.77	4969.61	5477.3	1696.88	1665.34	2053.77	5005.23	1805.33	1.47096	1.90467e-27	9.32381e-26	LOC101736199	NC_051367.1	2527568	2557257	-	2699	protein_coding	solute carrier family 2%2C facilitated glucose transporter member 1%2C transcript variant X1	Sugar_tr
101745811	11050	10216.5	10277.4	4226.15	4887.75	4148.12	10514.6	4420.67	1.25012	3.26605e-27	1.59123e-25	LOC101745811	NC_051367.1	9501213	9523405	-	3640	protein_coding	receptor-type guanylate cyclase Gyc76C%2C transcript variant X2	ANF_receptor
101740826	1565.42	1998.24	1702.69	452.722	577.065	581.59	1755.45	537.126	1.70823	3.98436e-27	1.93204e-25	LOC101740826	NC_051373.1	4957127	4965778	-	1522	protein_coding	L-asparaginase	-
101736050	1970.94	1993.68	2062.79	4830.51	5225.96	6359	2009.14	5471.82	-1.44553	5.28988e-27	2.55305e-25	LOC101736050	NC_051370.1	17585728	17601152	+	3294	protein_coding	eukaryotic translation initiation factor 4 gamma 2%2C transcript variant X2	-
101744216	391.356	493.404	484.394	110.69	74.7841	67.6268	456.384	84.367	2.43702	5.45597e-27	2.62091e-25	LOC101744216	NC_051360.1	12087145	12099425	+	1460	protein_coding	glyoxylate reductase/hydroxypyruvate reductase%2C transcript variant X2	2-Hacid_dh_C
100126560	262.97	209.765	383.859	1636	1286.96	2190.07	285.531	1704.34	-2.57775	5.69768e-27	2.72429e-25	Cyp4m5	NC_051362.1	11942149	11954448	-	1512	protein_coding	cytochrome P450 monooxygenase Cyp4M5	p450
101742782	951.826	1090.78	983.411	347.567	366.107	301.719	1008.67	338.464	1.57602	5.73202e-27	2.72802e-25	LOC101742782	NC_051383.1	11386453	11387306	+	718	protein_coding	39S ribosomal protein L35%2C mitochondrial	-
101741952	2116.15	2086.71	2381.75	874.452	925.313	894.754	2194.87	898.173	1.28907	6.11245e-27	2.89567e-25	LOC101741952	NC_051371.1	9314717	9340823	-	5767	protein_coding	protein mesh-like%2C transcript variant X2	VWD
101744178	639.273	615.615	661.7	1477.71	1615.11	1584.55	638.863	1559.12	-1.28718	6.14351e-27	2.89703e-25	LOC101744178	NC_051376.1	2239862	2273799	+	2698	protein_coding	ubiquitin carboxyl-terminal hydrolase 14%2C transcript variant X1	UCH
101739640	818.128	745.122	785.083	214.739	272.348	198.719	782.778	228.602	1.77682	1.30995e-26	6.14898e-25	LOC101739640	NC_051379.1	10782235	10784715	-	1256	protein_coding	ribosome biogenesis protein BRX1 homolog	-
101739674	96.5108	112.179	83.1695	369.705	488.887	477.549	97.2863	445.38	-2.19487	1.87068e-26	8.74118e-25	LOC101739674	NC_051362.1	18001304	18049539	+	2243	protein_coding	short-chain dehydrogenase/reductase family 16C member 6%2C transcript variant X1	adh_short
101742096	1182.92	1331.55	1369.1	194.815	344.9	326.689	1294.52	288.801	2.16387	2.09789e-26	9.7585e-25	LOC101742096	NC_051358.1	20351916	20506440	+	3468	protein_coding	hepatic leukemia factor%2C transcript variant X9	bZIP_2
101737671	302.814	235.302	320.797	925.369	918.616	1080.99	286.304	974.991	-1.76794	2.4113e-26	1.11658e-24	LOC101737671	NC_051376.1	10006569	10008173	-	1470	protein_coding	neuralized-like protein 2	SOCS_box
novel.265	2826.26	3277.81	2669.65	1158.92	1136.27	1011.28	2924.57	1102.16	1.40808	2.74761e-26	1.26661e-24	-	NC_051374.1	2912980	2921525	+	8546	-	-	-
101737775	104.48	95.7623	70.3742	420.622	399.593	545.176	90.2053	455.13	-2.33484	2.79344e-26	1.28199e-24	LOC101737775	NC_051381.1	9622557	9643114	-	5169	protein_coding	uncharacterized LOC101737775%2C transcript variant X2	-
101742205	3.54168	4.56011	1.8279	132.828	143.987	229.931	3.3099	168.915	-5.67319	2.97871e-26	1.36094e-24	LOC101742205	NC_051383.1	11122283	11167338	+	3621	protein_coding	uncharacterized LOC101742205	-
105841346	123.959	45.6011	112.416	679.637	777.978	735.571	93.9919	731.062	-2.95869	3.18399e-26	1.44829e-24	LOC105841346	NC_051376.1	12444201	12477132	-	989	protein_coding	elongation of very long chain fatty acids protein-like	ELO
692759	2648.29	2443.31	2908.19	933.117	966.612	1116.36	2666.6	1005.36	1.407	4.17311e-26	1.88985e-24	scf	NC_051370.1	15933444	15941985	-	1347	protein_coding	DNA supercoiling factor	-
101741801	15053.9	19529.1	15860.7	6090.17	5750.56	4573.65	16814.6	5471.46	1.61977	5.07032e-26	2.28609e-24	LOC101741801	NC_051359.1	520782	532999	+	2094	protein_coding	nucleolar GTP-binding protein 1	-
101739741	163.803	148.66	148.974	3.3207	11.1618	8.32329	153.812	7.60193	4.33803	8.99507e-26	4.03796e-24	UGT42B1	NC_051375.1	8314589	8322728	-	1527	protein_coding	UDP-glucuronosyltransferase 2B14-like	UDPGT
101744530	251.459	278.167	299.776	775.937	920.849	1021.68	276.467	906.157	-1.71312	9.71461e-26	4.34201e-24	LOC101744530	NC_051362.1	2978919	2992281	+	2453	protein_coding	probable peroxisomal acyl-coenzyme A oxidase 1%2C transcript variant X2	-
101740418	7.96878	4.56011	5.4837	116.225	140.639	203.921	6.0042	153.595	-4.67468	1.42839e-25	6.35666e-24	LOC101740418	NC_051373.1	5017960	5025349	-	1045	protein_coding	uncharacterized LOC101740418	-
101741126	1004.95	677.632	659.872	4509.51	3733.62	2708.19	780.819	3650.44	-2.22479	1.48183e-25	6.56602e-24	LOC101741126	NC_051358.1	1271056	1293394	-	3873	protein_coding	probable 3'%2C5'-cyclic phosphodiesterase pde-5%2C transcript variant X3	GAF
110386201	57.5523	43.777	58.4928	259.015	279.045	263.224	53.2741	267.095	-2.32535	2.53294e-25	1.11754e-23	LOC110386201	NC_051379.1	9666909	9681187	+	1458	lncRNA	uncharacterized LOC110386201	-
101735416	389.585	332.888	430.471	1331.6	1176.45	1733.33	384.314	1413.79	-1.87945	2.71128e-25	1.19111e-23	LOC101735416	NC_051366.1	4517705	4525801	-	1556	protein_coding	serine protease gd	Trypsin
692865	24.7918	16.4164	24.6767	231.342	168.543	341.255	21.9616	247.047	-3.4919	2.80766e-25	1.2282e-23	LOC692865	NC_051364.1	9306377	9356052	-	920	protein_coding	CDC42 small effector 2-like protein	-
100127115	2061.26	1332.46	1777.63	5307.59	5977.15	6892.73	1723.78	6059.15	-1.81351	2.91318e-25	1.26896e-23	LOC100127115	NC_051370.1	11813632	11822789	+	2075	protein_coding	cytochrome P450%2C transcript variant X1	p450
101739226	3958.71	3577.86	4124.66	8257.48	8663.79	9089.04	3887.08	8670.1	-1.15738	3.73035e-25	1.61806e-23	LOC101739226	NC_051377.1	12234320	12304196	-	15055	protein_coding	low-density lipoprotein receptor-related protein 1%2C transcript variant X2	Ldl_recept_a
733052	11746	13180.5	11931.6	5227.89	5714.84	4759.88	12286	5234.21	1.23104	4.40332e-25	1.90194e-23	eIF3-S9	NC_051374.1	12509959	12517338	+	2353	protein_coding	eukaryotic translation initiation factor 3 subunit 9	-
119630036	240.834	187.876	211.123	670.782	651.849	659.621	213.278	660.751	-1.63097	4.81053e-25	2.06913e-23	LOC119630036	NC_051377.1	10839002	10839605	-	505	lncRNA	uncharacterized LOC119630036	-
101735755	201.876	232.566	132.523	1468.86	1128.46	791.753	188.988	1129.69	-2.57923	7.09676e-25	3.03978e-23	LOC101735755	NC_051358.1	11766492	11806404	+	8598	protein_coding	uncharacterized LOC101735755%2C transcript variant X1	-
105841627	19.4792	12.7683	13.7093	129.507	199.796	217.446	15.3189	182.25	-3.57099	9.65626e-25	4.11894e-23	LOC105841627	NC_051383.1	10584583	10589213	+	629	lncRNA	uncharacterized LOC105841627	-
101745856	1171.41	1219.37	1384.63	377.453	476.609	349.578	1258.47	401.213	1.64982	1.18312e-24	5.02581e-23	LOC101745856	NC_051384.1	8162502	8200748	+	4709	protein_coding	fibrillin-1	EGF_CA
101737145	115.99	136.803	156.286	466.005	483.306	536.852	136.36	495.388	-1.86198	1.33663e-24	5.65456e-23	LOC101737145	NC_051362.1	18863896	18870090	-	2146	protein_coding	myrosinase 1	Glyco_hydro_1
101738266	1089.95	1158.27	986.152	2886.8	2817.24	2431.44	1078.12	2711.83	-1.33062	1.79739e-24	7.57263e-23	LOC101738266	NC_051362.1	9057119	9061203	-	1017	protein_coding	gamma-interferon-inducible lysosomal thiol reductase	-
101737128	3140.58	2982.31	3324.04	998.424	1282.49	891.633	3148.98	1057.52	1.57452	2.1322e-24	8.94654e-23	LOC101737128	NC_051383.1	2276763	2283756	-	1641	protein_coding	nucleolar protein 56	-
692862	1491.93	1611.54	1558.29	695.134	650.733	678.348	1553.92	674.738	1.20343	2.98157e-24	1.24596e-22	LOC692862	NC_051362.1	12414072	12417108	+	2323	protein_coding	peptidyl-prolyl cis-trans isomerase%2C transcript variant X1	Pro_isomerase
692455	4834.39	5708.34	5377.68	2232.62	2454.48	2204.63	5306.81	2297.24	1.20799	3.65358e-24	1.5206e-22	Rli	NC_051364.1	7577884	7588611	-	2108	protein_coding	ribonuclease L inhibitor homolog%2C transcript variant X1	ABC_tran
693038	556.044	562.717	669.926	1653.71	1477.82	1515.88	596.229	1549.14	-1.37762	3.81972e-24	1.58334e-22	LOC693038	NC_051373.1	2955260	3015823	-	7997	protein_coding	p270	Acyl_transf_1
101737749	56493.3	51751.8	50684.9	22219.9	23003.4	26050.9	52976.7	23758	1.15693	4.49245e-24	1.85471e-22	LOC101737749	NC_051358.1	17075967	17284470	-	14482	protein_coding	basement membrane-specific heparan sulfate proteoglycan core protein%2C transcript variant X2	Laminin_G_2
101740131	367.449	373.017	420.417	63.0933	104.921	80.1117	386.961	82.7087	2.22667	5.01416e-24	2.06182e-22	LOC101740131	NC_051378.1	14163904	14181911	+	3436	protein_coding	monocarboxylate transporter 14%2C transcript variant X2	-
119631133	514.429	507.996	496.275	151.645	177.473	153.981	506.233	161.033	1.653	5.45007e-24	2.23214e-22	LOC119631133	NW_023638286.1	11226	13322	+	2097	protein_coding	cytochrome c oxidase subunit 1-like	-
119629853	495.835	480.635	539.231	153.859	169.659	157.102	505.234	160.207	1.65723	5.66038e-24	2.30908e-22	LOC119629853	NC_051375.1	6227428	6229266	-	1750	protein_coding	uncharacterized LOC119629853	-
101741741	233.751	214.325	235.799	627.613	669.708	619.045	227.958	638.789	-1.48636	7.06916e-24	2.87237e-22	LOC101741741	NC_051368.1	13638555	13642624	-	1007	protein_coding	uncharacterized LOC101741741	-
101742911	688.857	684.016	696.43	259.015	264.535	252.82	689.768	258.79	1.41453	7.43283e-24	3.00825e-22	LOC101742911	NC_051368.1	15426586	15443725	+	2158	protein_coding	large subunit GTPase 1 homolog	-
733128	1403.39	1814.01	1773.98	618.757	610.551	571.186	1663.79	600.165	1.47113	7.69739e-24	3.09904e-22	LOC733128	NC_051360.1	12338995	12341583	+	1536	protein_coding	glyoxylate reductase/hydroxypyruvate reductase	2-Hacid_dh_C
119629177	233.751	259.926	247.681	746.051	687.567	909.32	247.119	780.979	-1.66061	7.71746e-24	3.09904e-22	LOC119629177	NC_051368.1	17950635	17957607	-	2381	protein_coding	uncharacterized LOC119629177%2C transcript variant X3	-
101736804	801.305	920.23	955.078	2085.4	2108.46	2315.96	892.204	2169.94	-1.28243	8.33116e-24	3.33246e-22	LOC101736804	NC_051369.1	17464170	17485605	+	2417	protein_coding	protein phosphatase 1 regulatory subunit 14B%2C transcript variant X1	-
101742493	373.647	922.054	885.618	79.6968	103.805	85.3137	727.106	89.6051	3.02072	1.46703e-23	5.84537e-22	CYP340C1	NC_051383.1	11221682	11252093	-	3208	protein_coding	cytochrome P450 4C1-like	p450
101736577	32.7605	28.2727	32.9022	308.825	181.937	213.284	31.3118	234.682	-2.90552	1.92344e-23	7.63433e-22	LOC101736577	NC_051373.1	2147327	2174287	+	1628	protein_coding	alpha-tocopherol transfer protein-like%2C transcript variant X2	-
101747176	19.4792	35.5688	26.5046	205.884	303.601	591.994	27.1842	367.16	-3.75734	2.03532e-23	8.04735e-22	LOC101747176	NC_051360.1	4095649	4112312	-	2011	protein_coding	homogentisate 1%2C2-dioxygenase	-
100134931	342506	211487	264608	2.17708e+06	1.7723e+06	928216	272867	1.62586e+06	-2.57494	2.05987e-23	8.11321e-22	Sp1	NC_051380.1	15551944	15556789	-	2321	protein_coding	sex-specific storage-protein SP1	-
732952	46.0418	26.4486	25.5906	321.001	198.68	269.467	32.6937	263.049	-3.00624	2.48292e-23	9.74216e-22	CLIP3	NC_051364.1	8002406	8012299	+	1292	protein_coding	clip domain serine protease 3	Trypsin
101745319	8669.15	7630.89	8336.14	3457.96	3416.63	2659.29	8212.06	3177.96	1.36978	2.57216e-23	1.00539e-21	LOC101745319	NC_051382.1	3241677	3248216	-	780	protein_coding	insecticyanin-A	-
101739269	620.679	447.803	551.112	1570.69	1454.38	1675.06	539.865	1566.71	-1.53697	3.10976e-23	1.21092e-21	LOC101739269	NC_051370.1	6310717	6328012	-	10685	protein_coding	adenylate cyclase type 9	Guanylate_cyc
101739453	6635.34	4873.84	5809.07	14147.3	16637.8	15197.3	5772.75	15327.5	-1.40876	3.55376e-23	1.37859e-21	LOC101739453	NC_051369.1	17357235	17383386	-	2162	protein_coding	reticulon-1-A%2C transcript variant X3	-
101739424	98.2816	133.155	75.8579	452.722	486.655	661.702	102.432	533.693	-2.38181	3.61079e-23	1.39545e-21	LOC101739424	NC_051361.1	12016305	12041022	+	3504	protein_coding	large neutral amino acids transporter small subunit 2%2C transcript variant X2	-
100134926	4138.45	5364.51	4310.19	1577.33	1893.04	1608.48	4604.38	1692.95	1.44353	3.64045e-23	1.40164e-21	LOC100134926	NC_051377.1	9089765	9093348	+	663	protein_coding	cytochrome c oxidase polypeptide Vb	-
101740298	18.5938	33.7448	34.7301	215.846	204.261	192.476	29.0229	204.194	-2.81681	3.70502e-23	1.42118e-21	LOC101740298	NC_051367.1	5803198	5883001	-	5381	protein_coding	patched domain-containing protein 3%2C transcript variant X3	-
692848	18498.2	20119.2	20445.1	7534.67	9458.51	7871.75	19687.5	8288.31	1.24815	4.77796e-23	1.82593e-21	LOC692848	NC_051364.1	458547	472104	-	3516	protein_coding	transketolase	-
778462	3423.92	3465.68	3430.06	7325.47	6998.45	6573.32	3439.89	6965.75	-1.01789	5.01386e-23	1.90898e-21	LOC778462	NC_051377.1	8809100	8825004	-	2295	protein_coding	glucose-6-phosphate isomerase%2C transcript variant X1	-
101741955	0	1.82404	4.56975	1096.94	772.397	2284.74	2.13127	1384.69	-9.35133	5.44645e-23	2.06603e-21	LOC101741955	NC_051377.1	10358590	10360633	-	2044	protein_coding	carbonyl reductase [NADPH] 3	adh_short
101746088	2330.43	2189.76	2475.89	7871.17	5878.92	9827.73	2332.03	7859.27	-1.75286	5.64522e-23	2.13356e-21	LOC101746088	NC_051377.1	3186789	3199329	+	1459	protein_coding	low molecular mass 30 kDa lipoprotein 21G1-like%2C transcript variant X1	-
119628724	926.149	1088.04	815.244	106.262	183.054	236.173	943.145	175.163	2.42743	6.88199e-23	2.59146e-21	LOC119628724	NC_051364.1	297480	299361	+	1145	protein_coding	uncharacterized LOC119628724	-
101741616	3840.95	4435.16	3706.98	1701.31	1397.46	1260.98	3994.37	1453.25	1.45885	7.21955e-23	2.70865e-21	LOC101741616	NC_051364.1	880560	888099	+	1491	protein_coding	ribosome biogenesis protein NOP53%2C transcript variant X1	-
101737724	4725.49	4925.83	5082.48	10551	9538.88	9791.31	4911.26	9960.39	-1.02012	1.16754e-22	4.36446e-21	LOC101737724	NC_051377.1	10840134	10875362	-	2164	protein_coding	digestive cysteine proteinase 1%2C transcript variant X2	Peptidase_C1
101737534	1868.24	2242.66	1536.35	661.927	543.58	503.559	1882.42	569.689	1.72461	1.27949e-22	4.76565e-21	LOC101737534	NC_051378.1	13548253	13551005	+	1744	protein_coding	RNA-binding protein NOB1	-
101735554	0	0	0	806.931	1706.64	2511.55	0	1675.04	-13.2988	1.63041e-22	6.05074e-21	LOC101735554	NC_051377.1	129917	143880	-	3243	protein_coding	facilitated trehalose transporter Tret1-like	Sugar_tr
100856802	511.773	571.838	610.519	184.852	137.29	118.607	564.71	146.916	1.9437	1.73528e-22	6.41681e-21	EAAT-2	NC_051369.1	2363118	2396914	+	2972	protein_coding	glutamate transporter%2C transcript variant X3	SDF
119629286	64.6357	39.2169	48.4394	288.901	236.63	276.749	50.764	267.427	-2.39606	3.1037e-22	1.14023e-20	LOC119629286	NC_051369.1	13680412	13682765	-	2173	lncRNA	uncharacterized LOC119629286	-
101743432	238.178	90.2902	225.746	6.6414	5.5809	5.20206	184.738	5.80812	4.99342	3.10569e-22	1.14023e-20	LOC101743432	NC_051380.1	20433986	20452195	-	2250	protein_coding	fatty acyl-CoA reductase 1-like%2C transcript variant X2	-
101745213	54.896	57.4574	81.3416	302.184	352.713	538.933	64.565	397.943	-2.62494	3.17376e-22	1.16108e-20	LOC101745213	NC_051376.1	11461084	11476784	-	3790	protein_coding	putative phosphatidate phosphatase	-
101739260	171841	213884	186089	45224.6	63381.2	32276.7	190605	46960.8	2.02106	3.54975e-22	1.29402e-20	LOC101739260	NC_051363.1	10715107	10718690	-	479	lncRNA	uncharacterized LOC101739260	-
692456	47310.6	41007.2	50716.9	106107	109114	132727	46344.9	115983	-1.32343	4.36868e-22	1.58693e-20	Cat	NC_051358.1	10353469	10355788	+	1524	protein_coding	catalase	Catalase
100272173	11023.5	11932	11712.3	4016.94	5422.4	4416.55	11555.9	4618.63	1.32312	4.43139e-22	1.60404e-20	serpin-7	NC_051385.1	633259	634490	-	1232	protein_coding	serine protease inhibitor 7	Serpin
100302607	4521.84	5207.64	4836.63	2007.92	1612.88	1325.48	4855.37	1648.76	1.55839	4.99153e-22	1.80045e-20	Gal	NC_051367.1	8890901	8927933	-	9490	protein_coding	beta-galactosidase%2C transcript variant X1	CPSase_L_D2
101738805	293.074	352.04	306.173	822.427	823.741	943.653	317.096	863.274	-1.44531	5.08045e-22	1.82612e-20	LOC101738805	NC_051375.1	4125543	4245536	-	7769	protein_coding	serine/threonine-protein kinase minibrain%2C transcript variant X3	Pkinase
101743086	530.367	590.99	609.605	205.884	195.332	207.042	576.987	202.752	1.50849	5.67839e-22	2.03393e-20	LOC101743086	NC_051363.1	6890609	6912876	+	10256	protein_coding	sex determination protein fruitless%2C transcript variant X6	BTB
101744386	69.0628	65.6656	53.0091	323.215	270.116	472.347	62.5791	355.226	-2.50531	6.04048e-22	2.15612e-20	LOC101744386	NC_051362.1	2955770	2978019	+	2371	protein_coding	probable peroxisomal acyl-coenzyme A oxidase 1	-
101747018	41.6147	5.47213	36.558	3902.93	5983.84	9868.3	27.8816	6585.03	-7.8833	6.31668e-22	2.2469e-20	LOC101747018	NC_051377.1	3238870	3239777	-	908	protein_coding	low molecular mass 30 kDa lipoprotein 19G1-like	-
119629158	0	0	0	831.282	2250.22	3035.92	0	2039.14	-13.5825	1.02691e-21	3.62771e-20	LOC119629158	NC_051358.1	5352184	5353631	+	1448	protein_coding	uncharacterized LOC119629158	-
101737917	12865.2	14078	13808	30459.7	26703.5	33146.5	13583.7	30103.2	-1.14806	1.65755e-21	5.81556e-20	LOC101737917	NC_051372.1	5378532	5385138	+	1434	protein_coding	argininosuccinate synthase	-
101739225	3470.85	3904.37	3764.56	1499.85	1799.28	1660.5	3713.26	1653.21	1.16741	1.98805e-21	6.95142e-20	LOC101739225	NC_051384.1	5193655	5203915	-	1310	protein_coding	pyrroline-5-carboxylate reductase%2C transcript variant X1	F420_oxidored
101739344	389.585	400.378	572.133	1301.72	1701.06	1787.43	454.032	1596.73	-1.81451	2.08258e-21	7.25725e-20	LOC101739344	NC_051380.1	7199509	7208271	+	3097	protein_coding	organic cation transporter-like protein%2C transcript variant X2	Sugar_tr
101744084	850.889	767.922	876.478	286.687	339.319	321.487	831.763	315.831	1.39699	2.19431e-21	7.62079e-20	LOC101744084	NC_051371.1	4465423	4470295	+	932	protein_coding	uncharacterized LOC101744084%2C transcript variant X3	-
100126551	78.8024	51.0732	80.4276	302.184	316.995	305.881	70.1011	308.353	-2.13653	2.48297e-21	8.59426e-20	Cyp6ae7	NC_051373.1	12597805	12599807	-	1548	protein_coding	cytochrome P450 CYP6AE7	p450
101736670	1124.48	899.253	1080.29	2359.91	2614.09	2434.56	1034.68	2469.52	-1.25495	2.84037e-21	9.79833e-20	LOC101736670	NC_051375.1	12812917	12827339	+	3243	protein_coding	speckle targeted PIP5K1A-regulated poly(A) polymerase%2C transcript variant X2	-
692823	17802.3	15951.3	15552.7	34700.2	31837.9	33930.9	16435.4	33489.7	-1.02691	3.18919e-21	1.09649e-19	LOC692823	NC_051367.1	10798360	10802024	-	1504	protein_coding	isocitrate dehydrogenase	-
101745642	539.221	487.02	541.059	1942.61	2009.12	4111.71	522.433	2687.81	-2.36325	3.52151e-21	1.20671e-19	LOC101745642	NC_051380.1	7373802	7399109	-	9687	protein_coding	organic cation transporter protein%2C transcript variant X2	Sugar_tr
732989	8904.67	10247.5	10086.4	4281.49	4898.92	4435.27	9746.17	4538.56	1.10261	4.47656e-21	1.52887e-19	Atpsyn-beta	NC_051366.1	7079409	7081119	+	1711	protein_coding	H+ transporting ATP synthase beta subunit%2C transcript variant 1	ATP-synt_ab
101746525	106.25	156.868	126.125	440.546	507.862	642.974	129.748	530.461	-2.03245	4.95448e-21	1.68649e-19	LOC101746525	NC_051370.1	2429768	2480538	-	3374	protein_coding	DNA-binding protein D-ETS-4%2C transcript variant X1	Ets
101735682	1074.9	801.667	1041.9	298.863	325.925	223.688	972.823	282.825	1.78328	5.00628e-21	1.6985e-19	LOC101735682	NC_051376.1	8646902	8691272	+	16741	protein_coding	midasin%2C transcript variant X1	AAA_5
733011	8489.41	8654.17	8204.53	18034.7	19782.1	16161.8	8449.37	17992.8	-1.09049	6.12925e-21	2.07265e-19	Hyi	NC_051364.1	7033875	7040023	+	1260	protein_coding	hydroxypyruvate isomerase	-
101738953	2535.84	2314.71	2183.43	901.017	1042.51	775.107	2344.66	906.212	1.37186	6.1792e-21	2.08269e-19	LOC101738953	NC_051383.1	4470404	4474183	+	1082	protein_coding	protein BCCIP homolog	-
692797	3223.81	3375.39	3245.44	1499.85	1601.72	1293.23	3281.55	1464.93	1.16379	7.04189e-21	2.36571e-19	LOC692797	NC_051370.1	8495811	8503786	-	2633	protein_coding	chaperonin containing t-complex polypeptide 1 beta subunit	-
692756	203.647	199.733	163.597	732.768	655.198	1200.63	188.992	862.867	-2.19109	8.04247e-21	2.69305e-19	EcR	NC_051367.1	5898025	6171223	+	7619	protein_coding	ecdysone receptor%2C transcript variant X2	-
100302034	100.052	109.443	116.072	329.856	401.825	373.508	108.522	368.396	-1.76362	8.65128e-21	2.88751e-19	Tau	NC_051363.1	7835238	7890802	+	5156	protein_coding	tau-like protein%2C transcript variant X6	Tubulin-binding
101740376	4.4271	1.82404	0	91.8728	173.008	157.102	2.08371	140.661	-6.06294	9.20541e-21	3.06251e-19	LOC101740376	NC_051369.1	2997607	3025856	-	4434	protein_coding	uncharacterized LOC101740376%2C transcript variant X1	-
101745080	231.98	256.278	366.494	893.269	982.239	1018.56	284.917	964.69	-1.75994	9.39773e-21	3.11641e-19	LOC101745080	NC_051362.1	1473764	1588330	+	5271	protein_coding	uncharacterized LOC101745080%2C transcript variant X1	-
101737434	126.615	161.428	191.93	6.6414	13.3942	19.7678	159.991	13.2678	3.58351	1.0092e-20	3.33587e-19	LOC101737434	NC_051360.1	13460548	13464232	-	636	protein_coding	uncharacterized LOC101737434%2C transcript variant X2	-
101736095	210.73	205.205	170.909	791.434	598.273	1084.11	195.615	824.605	-2.07594	1.05246e-20	3.46773e-19	LOC101736095	NC_051358.1	13545070	13557365	-	4651	protein_coding	TBC1 domain family member 13	TBC
101736337	1561	1506.66	1446.78	2894.55	3224.64	3186.78	1504.81	3101.99	-1.0436	1.47488e-20	4.844e-19	LOC101736337	NC_051365.1	10651481	10662865	-	2956	protein_coding	26S proteasome non-ATPase regulatory subunit 2	-
101743877	948.285	1145.5	1012.66	2519.31	2199.99	2450.17	1035.48	2389.82	-1.20673	1.60531e-20	5.25561e-19	LOC101743877	NC_051358.1	19597279	19678729	+	7536	protein_coding	GATOR complex protein NPRL2%2C transcript variant X2	-
101736652	273.595	217.973	247.681	1136.79	819.276	717.884	246.416	891.316	-1.85441	1.78975e-20	5.84083e-19	LOC101736652	NC_051362.1	18871725	18872548	+	824	protein_coding	protein lethal(2)essential for life	-
110384698	944.743	925.702	1015.4	431.691	358.294	364.144	961.948	384.71	1.3224	2.60157e-20	8.46335e-19	LOC110384698	NC_051371.1	6264919	6268979	-	3075	protein_coding	alpha-N-acetylglucosaminidase	-
101741714	678.232	520.764	705.57	210.311	157.381	193.517	634.855	187.07	1.76256	3.12489e-20	1.01337e-18	LOC101741714	NC_051369.1	10666810	10672231	-	2766	protein_coding	ribonucleoside-diphosphate reductase large subunit	Ribonuc_red_lgC
101742625	111.563	49.2492	102.362	409.553	545.812	676.268	87.7248	543.878	-2.63189	4.0622e-20	1.31319e-18	LOC101742625	NC_051373.1	10231433	10324646	-	9132	protein_coding	fatty acid synthase%2C transcript variant X3	Acyl_transf_1
105841986	945.628	857.3	844.49	294.436	346.016	372.467	882.473	337.64	1.3856	4.41526e-20	1.42285e-18	LOC105841986	NC_051375.1	10030908	10053961	+	6134	protein_coding	uncharacterized LOC105841986%2C transcript variant X2	Trypsin
101743385	593.231	669.424	583.1	91.8728	185.286	151.9	615.252	143.02	2.10483	6.78993e-20	2.18127e-18	LOC101743385	NC_051372.1	14215324	14224982	-	1523	protein_coding	uncharacterized protein C1683.06c%2C transcript variant X3	-
101746408	965.108	923.878	1016.31	1996.85	1947.73	1971.58	968.433	1972.05	-1.02599	7.0013e-20	2.24216e-18	LOC101746408	NC_051367.1	16913313	16932470	+	5251	protein_coding	protein IWS1 homolog	-
101746885	447.137	176.02	167.253	7166.07	8290.99	12733.6	263.47	9396.89	-5.15633	7.40255e-20	2.3633e-18	LOC101746885	NC_051377.1	3228368	3229168	+	801	protein_coding	low molecular mass 30 kDa lipoprotein 19G1-like	-
101744256	897.816	835.412	876.478	1735.62	1995.73	1862.34	869.902	1864.56	-1.09985	7.82944e-20	2.49185e-18	LOC101744256	NC_051360.1	2491887	2498398	-	2750	protein_coding	26S proteasome regulatory subunit 7	-
693008	6166.06	7178.52	6257.82	3177.91	3296.08	3092.1	6534.14	3188.7	1.03505	1.09691e-19	3.48032e-18	Tinp1	NC_051380.1	15242299	15243820	-	1510	protein_coding	TGF beta-inducible nuclear protein 1%2C transcript variant X1	-
101745556	276.251	264.486	207.467	951.935	707.658	1217.28	249.401	958.958	-1.94314	1.12114e-19	3.54627e-18	LOC101745556	NC_051372.1	15625725	15746860	-	7504	protein_coding	glypican-4%2C transcript variant X1	-
101740837	714.534	912.022	869.167	306.611	324.808	304.841	831.907	312.087	1.4145	1.14759e-19	3.61878e-18	LOC101740837	NC_051360.1	10526792	10576281	-	3459	protein_coding	reversion-inducing cysteine-rich protein with Kazal motifs	-
101745987	568.44	675.808	716.537	251.266	216.539	220.567	653.595	229.458	1.51022	1.18452e-19	3.72382e-18	LOC101745987	NC_051374.1	2356904	2378177	+	1690	protein_coding	glutaminyl-peptide cyclotransferase	-
101744290	372.762	214.325	297.948	950.828	1030.23	1208.96	295.012	1063.34	-1.84954	1.34544e-19	4.21681e-18	LOC101744290	NC_051358.1	3652578	3695329	+	5226	protein_coding	transient receptor potential cation channel subfamily A member 1%2C transcript variant X1	Ion_trans
100862834	9636.91	10578.5	9484.06	4411	4344.17	3245.04	9899.84	4000.07	1.30748	1.69207e-19	5.28708e-18	LOC100862834	NC_051381.1	12340762	12357449	+	1233	protein_coding	serine protease HP21	Trypsin
732976	815.472	576.398	798.793	171.57	247.792	173.749	730.221	197.703	1.88581	2.04233e-19	6.36218e-18	LOC732976	NC_051383.1	10266327	10267592	-	615	protein_coding	nucleolar protein family A member 2	-
101741239	0	0	0	508.067	1490.1	1940.37	0	1312.85	-12.9472	2.05838e-19	6.39278e-18	LOC101741239	NC_051365.1	15981464	15983059	-	1356	protein_coding	uncharacterized LOC101741239	-
101735722	442.71	476.075	404.88	1361.49	1171.99	1966.38	441.222	1499.95	-1.7656	2.68748e-19	8.32148e-18	LOC101735722	NC_051368.1	1687697	1830074	+	7250	protein_coding	segmentation protein cap'n'collar%2C transcript variant X9	bZIP_Maf
692436	122455	156798	135226	54697.5	66017.6	53764.3	138160	58159.8	1.24825	3.1747e-19	9.80058e-18	Hsc70-4	NC_051366.1	15413069	15416455	-	2125	protein_coding	heat shock cognate protein	HSP70
101736675	207.188	204.293	214.778	562.306	570.368	501.478	208.753	544.717	-1.38343	3.69266e-19	1.13654e-17	LOC101736675	NC_051369.1	9215238	9217035	+	1723	protein_coding	electron transfer flavoprotein regulatory factor 1	-
100359389	157.605	156.868	187.36	28.7794	32.3692	23.9295	167.277	28.3594	2.56288	3.72228e-19	1.14224e-17	LOC100359389	NC_051370.1	15965574	15970181	+	1026	protein_coding	adipose triglyceride lipase brummer	-
100134929	14821.9	18820.5	16422.8	5923.03	7600.07	5443.43	16688.4	6322.18	1.40039	3.79713e-19	1.16174e-17	LOC100134929	NC_051372.1	16686951	16695153	-	386	protein_coding	carboxypeptidase inhibitor	-
692836	620.679	528.061	602.293	1257.44	1532.52	1398.31	583.678	1396.09	-1.25804	3.86111e-19	1.17781e-17	LOC692836	NC_051385.1	3202665	3206700	-	2119	protein_coding	proteasome zeta subunit%2C transcript variant X1	Proteasome
101743463	220.47	269.958	265.96	66.414	62.5061	59.3035	252.129	62.7412	2.0071	3.90905e-19	1.18891e-17	LOC101743463	NC_051369.1	1567997	1569979	-	1485	protein_coding	uncharacterized LOC101743463	-
110386433	267.397	221.621	191.93	34.3139	46.8796	19.7678	226.983	33.6538	2.75935	4.3388e-19	1.31572e-17	LOC110386433	NC_051359.1	5291169	5296280	+	464	protein_coding	chymotrypsin inhibitor SCI-III-like	-
692953	2918.34	2999.64	3206.14	963.004	1407.5	1144.45	3041.37	1171.65	1.37625	5.7991e-19	1.75338e-17	LOC692953	NC_051365.1	15002031	15009747	-	1385	protein_coding	mitochondrial matrix protein p33%2C transcript variant X1	-
101744824	610.94	717.761	653.475	265.656	250.024	211.204	660.725	242.295	1.44806	5.86373e-19	1.76772e-17	LOC101744824	NC_051371.1	8044995	8064309	-	3081	protein_coding	RNA cytidine acetyltransferase	-
101746518	3886.99	3518.58	3664.03	6941.37	7853.44	8464.79	3689.87	7753.2	-1.07124	5.9361e-19	1.7843e-17	LOC101746518	NC_051372.1	10640598	10663961	+	4733	protein_coding	NAD(P) transhydrogenase%2C mitochondrial	-
101743171	142.553	106.707	140.748	381.881	445.356	496.276	130.003	441.171	-1.76285	6.13979e-19	1.84015e-17	BmorPDSN	NC_051369.1	10894977	10902590	-	2062	protein_coding	acyl-CoA Delta(11) desaturase-like%2C transcript variant X1	-
692793	1961.21	2231.72	2258.37	899.91	957.683	709.561	2150.43	855.718	1.32981	6.19001e-19	1.84981e-17	arg	NC_051372.1	8096634	8101452	+	1362	protein_coding	arginase	-
101744427	2306.52	2518.09	2562.72	826.855	919.733	1159.02	2462.44	968.535	1.34579	6.26992e-19	1.86825e-17	LOC101744427	NC_051361.1	13204572	13261258	-	3694	protein_coding	monocarboxylate transporter 12%2C transcript variant X2	MFS_1
100462671	3185.74	2833.65	3114.74	1446.72	1587.21	1423.28	3044.71	1485.74	1.03526	8.3331e-19	2.47585e-17	FMO2	NC_051382.1	7341705	7354769	-	3580	protein_coding	flavin-dependent monooxygenase FMO2	FMO-like
101742143	909.326	948.503	931.315	324.322	383.966	248.658	929.715	318.982	1.54438	1.01732e-18	3.01385e-17	LOC101742143	NC_051381.1	7537576	7548860	+	1949	protein_coding	WD repeat-containing protein 43	-
101740145	400.21	368.457	395.741	92.9797	97.1077	138.375	388.136	109.487	1.82346	1.12284e-18	3.31691e-17	LOC101740145	NC_051370.1	5976715	6042322	-	5747	protein_coding	proton channel OtopLc%2C transcript variant X7	-
692807	1857.61	1919.81	1808.71	868.917	958.799	933.249	1862.04	920.322	1.01665	1.2924e-18	3.79596e-17	LOC692807	NC_051367.1	5134988	5138592	+	1623	protein_coding	elongation factor Tu	GTP_EFTU
101737774	2124.12	2861.01	2361.65	830.175	1032.47	731.409	2448.93	864.684	1.50218	1.37133e-18	4.01632e-17	LOC101737774	NC_051377.1	12313267	12315291	+	644	protein_coding	NADH dehydrogenase [ubiquinone] 1 beta subcomplex subunit 3%2C transcript variant X1	-
101736004	624.221	704.081	602.293	201.456	253.373	169.587	643.532	208.139	1.62969	1.37955e-18	4.02892e-17	LOC101736004	NC_051374.1	7685364	7688997	+	2822	protein_coding	transducin beta-like protein 3	-
101740966	735.784	606.494	565.735	1731.19	1488.98	1506.52	636.005	1575.56	-1.30851	1.39397e-18	4.05951e-17	LOC101740966	NC_051376.1	437869	473834	-	6472	protein_coding	pregnancy zone protein%2C transcript variant X2	A2M_comp
101746258	3510.69	3260.48	4276.37	7896.63	9054.45	8432.54	3682.51	8461.21	-1.20018	1.56329e-18	4.53973e-17	LOC101746258	NC_051358.1	11155954	11179848	+	2127	protein_coding	probable medium-chain specific acyl-CoA dehydrogenase%2C mitochondrial%2C transcript variant X1	-
101739009	413.491	433.21	452.405	150.538	164.078	158.143	433.036	157.587	1.45828	1.63399e-18	4.73167e-17	LOC101739009	NC_051381.1	6434278	6448149	+	4515	protein_coding	uncharacterized LOC101739009	-
101735833	77.917	62.9295	65.8044	253.48	242.211	317.326	68.8836	271.006	-1.97617	1.88654e-18	5.44765e-17	LOC101735833	NC_051361.1	8892550	8917374	+	5934	protein_coding	WD repeat-containing protein 35%2C transcript variant X3	-
101745643	853.545	851.828	801.534	313.253	386.198	312.123	835.636	337.192	1.30985	2.06757e-18	5.95367e-17	LOC101745643	NC_051382.1	8609389	8610791	+	763	protein_coding	H/ACA ribonucleoprotein complex subunit 3	-
110386402	0	0	1.8279	246.839	383.966	440.094	0.6093	356.966	-9.21068	2.31967e-18	6.66094e-17	LOC110386402	NC_051373.1	10245942	10258699	-	2986	protein_coding	fatty acid synthase-like	Acyl_transf_1
101736005	680.002	879.189	710.139	297.756	275.697	275.709	756.444	283.054	1.41819	2.80232e-18	8.02448e-17	LOC101736005	NC_051365.1	13086442	13087978	-	822	protein_coding	28S ribosomal protein S18a%2C mitochondrial	-
101744048	161.146	139.539	478.91	9.96211	18.9751	15.6062	259.865	14.8478	4.12913	3.15091e-18	8.99761e-17	LOC101744048	NC_051365.1	6947959	6953026	-	1235	protein_coding	uncharacterized LOC101744048%2C transcript variant X2	-
101741858	2610.22	3633.49	3250.01	1331.6	1127.34	962.381	3164.57	1140.44	1.47259	3.45857e-18	9.84878e-17	LOC101741858	NC_051358.1	20510826	20535956	-	2949	protein_coding	proton-coupled amino acid transporter-like protein CG1139%2C transcript variant X2	Aa_trans
novel.82	2920.11	2700.5	2900.88	7112.94	5425.75	6369.4	2840.5	6302.7	-1.14983	3.5577e-18	1.01031e-16	-	NC_051363.1	9705634	9709963	+	3037	-	-	-
101736967	108.907	103.97	117.9	375.239	305.833	362.063	110.259	347.712	-1.65729	3.57945e-18	1.01368e-16	LOC101736967	NC_051372.1	11397027	11500515	-	5284	protein_coding	extracellular sulfatase SULF-1 homolog%2C transcript variant X2	Sulfatase
692892	11274.9	12701.7	11338.5	5276.6	5722.66	4248	11771.7	5082.42	1.21182	3.69517e-18	1.04358e-16	LOC692892	NC_051371.1	5045733	5056336	-	3007	protein_coding	nucleosome assembly protein%2C transcript variant X1	-
693113	982.816	1190.19	1057.44	2186.13	2685.53	2533.4	1076.82	2468.35	-1.19687	3.78739e-18	1.06669e-16	LOC693113	NC_051380.1	16522978	16528549	-	1287	protein_coding	26S proteasome non-ATPase regulatory subunit 13	-
101740447	850.003	935.734	940.455	1793.18	2270.31	2168.22	908.731	2077.24	-1.19284	3.99716e-18	1.1227e-16	LOC101740447	NC_051382.1	5512810	5517001	+	1541	protein_coding	26S proteasome regulatory subunit 4	AAA
101737459	6583.1	6347.67	6693.77	14756.1	11927.5	14981.9	6541.51	13888.5	-1.08621	4.34213e-18	1.21627e-16	LOC101737459	NC_051379.1	7926503	7936948	-	2922	protein_coding	succinyl-CoA:3-ketoacid coenzyme A transferase 1%2C mitochondrial%2C transcript variant X2	-
119630492	842.034	914.758	987.066	2531.48	1927.64	2118.28	914.62	2192.47	-1.26137	4.35833e-18	1.21749e-16	LOC119630492	NC_051381.1	16668363	16671752	+	1660	protein_coding	uncharacterized LOC119630492	-
novel.465	461.304	553.597	449.664	145.004	174.124	176.87	488.188	165.333	1.56153	5.63053e-18	1.56861e-16	-	NW_023638286.1	13477	15118	+	1293	-	PF00119:ATP synthase A chain|PF00510:Cytochrome c oxidase subunit III	-
101736496	989.899	858.212	1045.56	379.667	399.593	297.558	964.557	358.939	1.42695	5.71045e-18	1.58658e-16	LOC101736496	NC_051368.1	13240679	13245066	+	1914	protein_coding	ATP-dependent RNA helicase DBP2	DEAD
101739012	517.085	681.28	496.275	201.456	157.381	148.779	564.88	169.205	1.73977	5.94043e-18	1.64603e-16	LOC101739012	NC_051365.1	15427628	15437146	+	1956	protein_coding	probable ATP-dependent RNA helicase DDX52	DEAD
101736455	567.554	551.773	600.465	240.197	204.261	235.133	573.264	226.53	1.33909	7.7359e-18	2.13777e-16	LOC101736455	NC_051364.1	5346288	5349208	-	1115	protein_coding	39S ribosomal protein L19%2C mitochondrial	-
101742765	527.71	487.02	540.145	206.99	185.286	210.163	518.292	200.813	1.36748	8.40252e-18	2.31576e-16	LOC101742765	NC_051376.1	7509433	7517252	-	1454	protein_coding	pentatricopeptide repeat-containing protein 2%2C mitochondrial	-
101736043	1157.24	939.382	1046.47	392.95	446.472	319.406	1047.7	386.276	1.44035	8.5773e-18	2.35761e-16	LOC101736043	NC_051374.1	7163391	7168376	-	1448	protein_coding	ribosomal L1 domain-containing protein CG13096	-
101746947	934.118	926.614	808.846	349.781	405.173	324.608	889.859	359.854	1.3068	8.97525e-18	2.46041e-16	LOC101746947	NC_051370.1	1815707	1838909	+	2945	protein_coding	periodic tryptophan protein 2 homolog	WD40
692988	766.774	653.008	759.493	1771.04	1545.91	1537.73	726.425	1618.23	-1.15539	9.20505e-18	2.5167e-16	LOC692988	NC_051376.1	3970870	4007594	-	2953	protein_coding	aldehyde dehydrogenase%2C transcript variant X1	Aldedh
101740042	23.9063	16.4164	17.3651	111.797	139.523	148.779	19.2293	133.366	-2.79274	1.09799e-17	2.99398e-16	LOC101740042	NC_051366.1	1928366	1950779	-	3592	protein_coding	retinol-binding protein pinta%2C transcript variant X2	-
101741563	61.094	93.9382	68.5463	268.977	433.078	318.366	74.5262	340.14	-2.19067	1.1289e-17	3.06204e-16	LOC101741563	NC_051360.1	12484450	12516213	+	1739	protein_coding	zinc finger CCHC domain-containing protein 24%2C transcript variant X1	-
101739927	105.365	117.651	138.92	371.919	344.9	389.114	120.645	368.644	-1.61221	1.69352e-17	4.58142e-16	LOC101739927	NC_051373.1	5100460	5188368	-	4187	protein_coding	calcium release-activated calcium channel protein 1%2C transcript variant X7	-
101746307	13698.3	14045.1	13306.2	7076.42	7325.49	5976.12	13683.2	6792.68	1.01042	1.70139e-17	4.59064e-16	LOC101746307	NC_051366.1	12175729	12180783	+	1954	protein_coding	proliferation-associated protein 2G4	Peptidase_M24
101736437	133.698	127.683	167.253	554.557	398.476	448.417	142.878	467.15	-1.70927	2.56113e-17	6.89224e-16	LOC101736437	NC_051381.1	16289208	16314825	-	2116	protein_coding	glycerol-3-phosphate acyltransferase 3%2C transcript variant X1	Acyltransferase
110385187	38.0731	29.1847	41.1278	188.173	162.962	165.425	36.1285	172.187	-2.25237	2.65267e-17	7.11995e-16	LOC110385187	NC_051376.1	1765005	1767834	+	2830	protein_coding	uncharacterized LOC110385187	-
101740553	92.9691	191.525	200.155	14.3897	16.7427	5.20206	161.55	12.1115	3.7463	2.89072e-17	7.7186e-16	LOC101740553	NC_051369.1	6531580	6560205	-	2613	protein_coding	inactive pancreatic lipase-related protein 1	Lipase
101745599	5167.31	5023.42	5621.71	10003.1	12289.1	10410.4	5270.81	10900.9	-1.04833	3.23437e-17	8.61382e-16	LOC101745599	NC_051374.1	2394024	2401279	-	1243	protein_coding	probable enoyl-CoA hydratase%2C mitochondrial%2C transcript variant X1	ECH
101743302	66.4065	70.2257	56.6649	333.177	205.377	354.78	64.4324	297.778	-2.20881	3.30017e-17	8.76633e-16	LOC101743302	NC_051382.1	3750003	3755316	+	2916	protein_coding	protein distal antenna	CENP-B_N
101744336	273.595	412.234	383.859	87.4452	103.805	96.7583	356.563	96.0027	1.89277	4.31755e-17	1.14282e-15	LOC101744336	NC_051368.1	7109305	7115584	-	1522	protein_coding	uncharacterized LOC101744336%2C transcript variant X1	-
105841511	38.9585	45.6011	34.7301	164.928	176.356	227.85	39.7632	189.712	-2.25518	4.32447e-17	1.14282e-15	LOC105841511	NC_051365.1	202956	281029	-	5257	protein_coding	uncharacterized LOC105841511%2C transcript variant X4	-
692925	3947.2	4939.51	4514.91	1804.25	2230.13	1794.71	4467.21	1943.03	1.20115	4.7622e-17	1.25527e-15	LOC692925	NC_051364.1	12732507	12737221	-	823	protein_coding	ATP synthase	-
101737730	6431.69	6081.36	5810.9	12838.9	10916.2	13361	6107.98	12372	-1.01833	4.87434e-17	1.28154e-15	LOC101737730	NC_051370.1	9826949	9850832	-	5776	protein_coding	adhesive plaque matrix protein%2C transcript variant X3	-
101741075	407.293	352.04	343.645	104.049	110.502	136.294	367.66	116.948	1.65114	4.89203e-17	1.28291e-15	LOC101741075	NC_051369.1	6730383	6858912	+	4028	protein_coding	hemicentin-1	I-set
101747078	0.88542	3.64809	4.56975	56.4519	136.174	131.092	3.03442	107.906	-5.16025	5.05457e-17	1.32216e-15	LOC101747078	NC_051377.1	59665	89111	-	2581	protein_coding	agrin%2C transcript variant X2	-
101735889	960.681	933.91	964.218	435.012	467.68	464.024	952.936	455.572	1.06463	5.84903e-17	1.51839e-15	LOC101735889	NC_051361.1	12705726	12708897	-	1249	protein_coding	39S ribosomal protein L3%2C mitochondrial	-
101737915	700.367	723.233	701.914	309.932	260.07	210.163	708.505	260.055	1.44698	6.05258e-17	1.56681e-15	LOC101737915	NC_051375.1	10694907	10703738	+	1555	protein_coding	dopamine N-acetyltransferase-like%2C transcript variant X2	-
novel.45	20.3647	9.12022	21.0209	156.073	173.008	106.122	16.8352	145.068	-3.10512	6.06606e-17	1.56681e-15	-	NC_051360.1	6978770	6979799	-	1030	-	-	-
101745703	21746.8	28907.4	25130.9	8944.86	11699.8	7996.6	25261.7	9547.09	1.40385	6.34681e-17	1.63522e-15	LOC101745703	NC_051373.1	11330613	11339140	-	734	protein_coding	phosphatidylethanolamine-binding protein homolog F40A3.3%2C transcript variant X1	-
119628993	15048.6	14629.7	18086.2	6146.62	7963.95	6149.87	15921.5	6753.48	1.2373	7.52085e-17	1.92804e-15	LOC119628993	NC_051367.1	31513	34624	-	1470	protein_coding	aquaporin AQPAe.a-like	-
101739022	780.94	777.043	779.6	190.387	319.228	189.355	779.194	232.99	1.7427	8.50974e-17	2.17612e-15	LOC101739022	NC_051377.1	9397493	9413821	-	2498	protein_coding	probable ATP-dependent RNA helicase DDX27%2C transcript variant X1	DEAD
733076	1492.82	1386.27	1164.37	602.154	570.368	483.791	1347.82	552.104	1.2881	8.67132e-17	2.21194e-15	Nopp34	NC_051366.1	3921623	3924780	+	853	protein_coding	nucleolar phosphoprotein	RRM_1
101739703	13242.3	15472.4	14847.1	6542.89	7794.29	7277.68	14520.6	7204.95	1.01104	8.79805e-17	2.23428e-15	LOC101739703	NC_051360.1	10667892	10676081	-	1666	protein_coding	voltage-dependent anion-selective channel%2C transcript variant X1	-
101742656	508.231	602.846	566.649	231.342	221.004	225.769	559.242	226.038	1.30676	8.80236e-17	2.23428e-15	LOC101742656	NC_051361.1	11258701	11261125	+	1117	protein_coding	39S ribosomal protein L15%2C mitochondrial	-
101737816	2496	3073.51	2671.48	1117.97	1021.3	1347.33	2747	1162.2	1.24067	9.62554e-17	2.43721e-15	LOC101737816	NC_051361.1	17245701	17255446	-	4772	protein_coding	phospholipase A2 group XV	-
692919	123.073	140.451	146.232	397.377	394.012	352.7	136.586	381.363	-1.48143	9.89946e-17	2.5004e-15	LOC692919	NC_051362.1	18615539	18636011	+	1525	protein_coding	Wnt inhibitory factor 1 precursor%2C transcript variant X2	-
101745857	81.4586	139.539	80.4276	532.419	338.203	498.357	100.475	456.326	-2.18384	1.08302e-16	2.7288e-15	LOC101745857	NC_051363.1	13072231	13299148	+	7870	protein_coding	CCR4-NOT transcription complex subunit 6%2C transcript variant X1	Exo_endo_phos
101744562	542.762	632.943	596.81	1713.48	1278.03	1353.58	590.838	1448.36	-1.29362	1.09023e-16	2.74024e-15	LOC101744562	NC_051375.1	10715949	10778519	+	3073	protein_coding	fasciculation and elongation protein zeta-2	-
692639	3967.57	4668.64	4121	7816.93	9054.45	8673.91	4252.4	8515.1	-1.00177	1.11135e-16	2.7865e-15	SOD	NC_051380.1	784091	788044	-	936	protein_coding	Cu/Zn superoxide dismutase	-
101737326	28.3334	34.6568	15.5372	170.463	214.307	140.456	26.1758	175.075	-2.74043	1.15321e-16	2.88442e-15	LOC101737326	NC_051377.1	3935069	3946258	-	2044	protein_coding	microvitellogenin%2C transcript variant X1	-
692935	793.336	597.374	759.493	286.687	260.07	219.527	716.734	255.428	1.48933	1.23266e-16	3.06822e-15	LOC692935	NC_051379.1	15332926	15336623	+	1145	protein_coding	rRNA processing protein Ebp2	-
101736520	2349.9	2245.4	2467.67	920.941	1154.13	785.511	2354.32	953.527	1.30434	1.28455e-16	3.18966e-15	LOC101736520	NC_051367.1	7817988	7826103	+	3936	protein_coding	A-kinase anchor protein 1%2C mitochondrial%2C transcript variant X4	KH_1
732851	104.48	162.34	151.716	15.4966	21.2074	20.8082	139.512	19.1708	2.86194	1.29179e-16	3.19989e-15	PGRP-S2	NC_051366.1	3642175	3645876	-	680	protein_coding	peptidoglycan recognition protein S2	-
101742255	1613.24	2549.1	1724.62	477.074	599.389	715.803	1962.32	597.422	1.71537	1.30626e-16	3.22797e-15	LOC101742255	NC_051374.1	14833046	14866335	-	5344	protein_coding	monocarboxylate transporter 14	MFS_1
101743363	633.075	565.453	558.424	194.815	248.908	169.587	585.651	204.437	1.51967	1.38288e-16	3.4091e-15	LOC101743363	NC_051370.1	4303394	4307097	-	1068	protein_coding	protein MAK16 homolog A	-
101740233	2177.25	1831.34	2352.51	689.599	968.844	668.985	2120.37	775.809	1.45086	1.60278e-16	3.93236e-15	LOC101740233	NC_051370.1	13542337	13544426	+	2090	protein_coding	inosine-5'-monophosphate dehydrogenase	-
101742546	229.324	202.469	573.047	13.2828	41.2987	32.2528	334.946	28.9447	3.53202	1.71537e-16	4.19857e-15	LOC101742546	NC_051370.1	11767412	11775669	-	3798	protein_coding	facilitated trehalose transporter Tret1-like%2C transcript variant X1	Sugar_tr
778474	1298.03	1720.99	1620.43	3187.87	3714.65	3682.02	1546.48	3528.18	-1.19005	1.72575e-16	4.21396e-15	LOC778474	NC_051372.1	13528969	13547290	+	1722	protein_coding	amine transporter-like%2C transcript variant X1	MFS_1
101740958	9656.39	13117.6	9518.79	4654.52	4085.22	3279.38	10764.3	4006.37	1.42594	1.79138e-16	4.35353e-15	LOC101740958	NC_051372.1	12751108	12760841	-	4012	protein_coding	importin-5	-
101738177	3486.78	4438.81	4152.08	1369.24	1916.48	1383.75	4025.89	1556.49	1.37114	1.86218e-16	4.5149e-15	LOC101738177	NC_051369.1	1863565	1881022	-	2112	protein_coding	triokinase/FMN cyclase%2C transcript variant X1	-
101739491	116.875	80.2579	84.9974	401.805	330.389	294.436	94.0436	342.21	-1.86226	2.07101e-16	5.00941e-15	LOC101739491	NC_051366.1	1634516	1878586	-	2763	protein_coding	terminal nucleotidyltransferase 5C%2C transcript variant X1	-
778510	1182.04	1316.96	1162.54	607.688	591.576	576.388	1220.51	591.884	1.04419	2.09549e-16	5.04625e-15	LOC778510	NC_051362.1	14166741	14168413	-	483	protein_coding	uncharacterized LOC778510	-
778519	4491.74	6022.08	4408.9	1674.74	2134.14	1378.55	4974.24	1729.14	1.52458	2.09884e-16	5.04625e-15	LOC778519	NC_051382.1	787009	788450	+	427	protein_coding	mitochondrial ATP synthase coupling factor 6	-
101738077	594.117	471.515	501.759	208.097	191.983	166.466	522.464	188.849	1.46908	2.10097e-16	5.04625e-15	LOC101738077	NC_051363.1	2363576	2374528	-	3050	protein_coding	xylulose kinase%2C transcript variant X1	FGGY_N
119630814	943.858	818.996	809.76	365.277	369.456	280.911	857.538	338.548	1.34178	2.40317e-16	5.75865e-15	LOC119630814	NW_023637898.1	58968	61118	-	1288	protein_coding	ribosome biogenesis regulatory protein homolog	-
101735350	414.377	371.193	352.785	119.545	137.29	143.577	379.451	133.471	1.50691	2.53397e-16	6.04412e-15	LOC101735350	NC_051365.1	10739600	10746621	-	1806	protein_coding	notchless protein homolog 1%2C transcript variant X1	WD40
101740667	1298.03	1845.93	1342.59	440.546	319.228	559.741	1495.52	439.838	1.76491	2.53406e-16	6.04412e-15	LOC101740667	NC_051380.1	7419813	7430657	-	5033	protein_coding	monocarboxylate transporter 10	MFS_1
101740211	0	0	3.6558	722.806	1582.74	2340.93	1.2186	1548.83	-10.3197	2.61699e-16	6.2131e-15	LOC101740211	NC_051368.1	15335192	15359796	-	2459	protein_coding	peptide transporter family 1	-
101742763	727.815	726.881	721.107	326.536	352.713	330.851	725.268	336.7	1.10722	3.71263e-16	8.74851e-15	LOC101742763	NC_051368.1	3175051	3176378	+	1221	protein_coding	28S ribosomal protein S35%2C mitochondrial	-
100190958	935.889	763.362	837.179	1904.98	1860.67	2529.24	845.477	2098.3	-1.31148	3.71897e-16	8.74851e-15	Ivd	NC_051379.1	4928090	4938543	+	1339	protein_coding	isovaleryl coenzyme A dehydrogenase	-
733081	391.356	412.234	349.129	133.935	143.987	105.082	384.239	127.668	1.59125	3.84053e-16	9.01385e-15	LOC733081	NC_051363.1	4045273	4048578	+	983	protein_coding	eIF2B-alpha protein	-
101744385	528.596	480.635	397.568	140.576	180.821	155.021	468.933	158.806	1.56257	4.09102e-16	9.57988e-15	LOC101744385	NC_051362.1	7853018	7858993	-	2116	protein_coding	probable ATP-dependent RNA helicase Dbp73D	DEAD
101744156	10518.8	11552.6	11900.5	4171.91	5792.98	4023.27	11324	4662.72	1.2802	4.28089e-16	1.00017e-14	LOC101744156	NC_051362.1	17556510	17557361	+	852	protein_coding	uncharacterized LOC101744156	-
105841453	166.459	179.668	174.565	23.2449	15.6265	41.6165	173.564	26.8293	2.68599	4.36944e-16	1.01855e-14	LOC105841453	NC_051358.1	19692751	19742049	-	4602	protein_coding	proton-coupled amino acid transporter 1%2C transcript variant X1	Aa_trans
101738787	213.386	291.847	265.046	733.875	673.057	1032.09	256.76	813.007	-1.66352	4.39317e-16	1.02176e-14	LOC101738787	NC_051384.1	3372739	3382911	+	2480	protein_coding	nuclear factor interleukin-3-regulated protein	bZIP_2
101736222	600.315	581.87	539.231	1123.5	1168.64	1164.22	573.805	1152.12	-1.00558	4.58454e-16	1.06146e-14	LOC101736222	NC_051382.1	1968137	1985241	-	2532	protein_coding	molybdopterin synthase catalytic subunit%2C transcript variant X2	-
novel.417	307.241	307.351	297.948	56.4519	91.5268	97.7987	304.18	81.9258	1.89097	4.70103e-16	1.08599e-14	-	NC_051384.1	6964868	6969526	+	4385	-	-	-
101737970	1527.35	2304.68	2166.06	4551.58	6923.67	6558.75	1999.36	6011.33	-1.58821	5.08251e-16	1.17148e-14	LOC101737970	NC_051362.1	5777099	5779152	-	861	protein_coding	mid1-interacting protein 1A	-
101736611	67.2919	58.3694	76.7718	236.877	237.746	356.861	67.4777	277.161	-2.03916	5.20796e-16	1.19772e-14	LOC101736611	NC_051365.1	14109685	14188319	+	1598	protein_coding	GATOR complex protein NPRL2	-
100147699	4417.36	4057.58	6356.52	1322.75	1924.29	1116.36	4943.82	1454.47	1.7653	7.71137e-16	1.76162e-14	Ci-13	NC_051359.1	5286730	5288576	+	261	protein_coding	chymotrypsin inhibitor CI13	-
732992	1507.87	1785.74	1620.43	645.323	567.02	351.659	1638.01	521.334	1.65231	7.97681e-16	1.81822e-14	GSTz2	NC_051372.1	6088229	6107023	-	834	protein_coding	glutathione S-transferae zeta 2	-
101742077	741.096	727.793	733.902	4578.14	5545.18	10931.6	734.264	7018.31	-3.25677	9.80226e-16	2.22936e-14	LOC101742077	NC_051360.1	9972916	9989400	+	3286	protein_coding	probable ATP-dependent RNA helicase DDX46%2C transcript variant X1	DEAD
100141467	5142.52	4786.29	5223.23	1392.48	2379.7	1580.39	5050.68	1784.19	1.50132	1.04941e-15	2.38143e-14	Fkbp13	NC_051358.1	5918724	5958980	+	1827	protein_coding	FK506-binding protein%2C transcript variant X1	FKBP_C
101738313	69.0628	221.621	119.727	2.2138	0	3.12123	136.804	1.77835	6.24343	1.07298e-15	2.42957e-14	LOC101738313	NC_051367.1	5296746	5307194	+	1245	lncRNA	uncharacterized LOC101738313	-
101742410	1533.55	1831.34	1821.5	3880.79	3230.23	3867.21	1728.8	3659.41	-1.08196	1.15431e-15	2.60798e-14	LOC101742410	NC_051380.1	14361324	14370224	+	4197	protein_coding	sorting nexin-12	PX
101746416	280.678	463.307	392.999	75.2692	92.643	115.486	378.995	94.466	2.00255	1.26437e-15	2.85038e-14	LOC101746416	NC_051384.1	7757071	7864980	-	8839	protein_coding	forkhead box protein P1%2C transcript variant X4	Fork_head
101746593	401.095	424.09	635.195	1307.25	1382.95	1357.74	486.794	1349.31	-1.47105	1.47663e-15	3.32161e-14	LOC101746593	NC_051380.1	8959163	9008292	+	8378	protein_coding	proto-oncogene tyrosine-protein kinase ROS%2C transcript variant X1	Pkinase_Tyr
119629676	0	0	0	119.545	129.477	163.345	0	137.456	-9.69224	1.54582e-15	3.46966e-14	LOC119629676	NC_051373.1	10242912	10245451	-	1213	protein_coding	fatty acid synthase-like	-
101743217	71.719	176.932	111.502	0	3.34854	2.08082	120.051	1.80979	6.05036	1.55041e-15	3.47238e-14	LOC101743217	NC_051358.1	20025864	20034682	+	2680	protein_coding	glycine cleavage system H protein	-
101746319	241.72	268.134	271.443	91.8728	71.4355	78.0309	260.432	80.4464	1.69483	1.56636e-15	3.50047e-14	LOC101746319	NC_051382.1	8478867	8486924	-	2367	protein_coding	DNA replication licensing factor Mcm5	MCM
101744968	8.8542	38.3049	17.3651	177.104	168.543	243.456	21.5081	196.368	-3.1936	1.67961e-15	3.74541e-14	LOC101744968	NC_051382.1	8739847	8754975	-	1978	protein_coding	uncharacterized LOC101744968%2C transcript variant X2	-
100141426	231.095	252.63	198.327	518.029	652.965	731.409	227.351	634.135	-1.48013	2.01626e-15	4.4864e-14	Gklp	NC_051381.1	3598182	3651194	-	8341	protein_coding	glycerol kinase-like protein	FGGY_N
101744350	251.459	120.387	104.19	17.7104	14.5103	6.24247	158.679	12.8211	3.63702	2.09388e-15	4.64904e-14	LOC101744350	NC_051376.1	7894135	7900724	+	397	lncRNA	uncharacterized LOC101744350	-
101735976	97.3962	118.563	107.846	13.2828	17.8589	8.32329	107.935	13.155	3.04351	2.1397e-15	4.74054e-14	LOC101735976	NC_051362.1	2309299	2310323	-	890	lncRNA	uncharacterized LOC101735976	-
101744756	2856.36	4699.65	3810.26	1058.2	1541.44	1034.17	3788.76	1211.27	1.64533	2.17303e-15	4.80403e-14	LOC101744756	NC_051380.1	221582	223201	-	601	protein_coding	uncharacterized LOC101744756	-
101745675	753.492	773.394	747.611	302.184	379.501	325.649	758.166	335.778	1.17527	2.34399e-15	5.17085e-14	LOC101745675	NC_051370.1	7396755	7398337	+	743	protein_coding	39S ribosomal protein L22%2C mitochondrial	-
101739111	391.356	280.903	500.845	1176.64	1130.69	1149.65	391.034	1152.33	-1.55921	2.35295e-15	5.17951e-14	LOC101739111	NC_051373.1	12603609	12606429	-	2506	protein_coding	cytochrome P450 3A19	p450
692423	27346.2	31998.3	29850.5	15087.1	12996.8	10289.7	29731.7	12791.2	1.21688	2.5629e-15	5.62961e-14	NimB	NC_051366.1	15283568	15290654	+	1823	protein_coding	nimrod B	-
101739919	429.429	387.609	448.75	158.287	171.892	127.971	421.929	152.716	1.46755	2.62442e-15	5.75246e-14	LOC101739919	NC_051377.1	11740778	11751444	-	2118	protein_coding	nucleolar protein 9	-
101746421	33.646	51.0732	49.3533	162.714	247.792	349.578	44.6908	253.362	-2.50481	2.67264e-15	5.84569e-14	LOC101746421	NC_051378.1	3372412	3395931	-	2537	protein_coding	keratin-associated protein 19-2%2C transcript variant X3	-
100146104	3773.66	3892.51	3202.48	7414.02	7760.8	6640.95	3622.88	7271.92	-1.00515	2.85846e-15	6.23884e-14	Tpi	NC_051358.1	8529471	8532991	-	994	protein_coding	triosephosphate isomerase	-
101743603	453.335	435.946	380.203	126.187	152.917	171.668	423.162	150.257	1.49282	2.99659e-15	6.52647e-14	LOC101743603	NC_051369.1	7672013	7675103	+	1018	protein_coding	39S ribosomal protein L46%2C mitochondrial%2C transcript variant X1	NUDIX
809262	377.189	347.48	321.711	80.8037	118.315	124.849	348.793	107.989	1.69044	3.5421e-15	7.68201e-14	CYTB	NC_002355.1	5362	6513	+	1152	protein_coding	cytochrome b	-
101745688	296.616	349.304	268.701	732.768	680.87	833.37	304.874	749.003	-1.29708	3.7258e-15	8.06341e-14	LOC101745688	NC_051378.1	13403580	13443338	-	10948	protein_coding	uncharacterized LOC101745688%2C transcript variant X4	-
101744757	957.139	1135.47	934.971	420.622	482.19	461.943	1009.19	454.918	1.14945	4.01209e-15	8.66476e-14	LOC101744757	NC_051374.1	73525	111749	+	3364	protein_coding	forkhead box protein K1	Fork_head
692424	33653.9	43291.8	34038.3	16868.1	16623.3	12160.3	36994.7	15217.2	1.28163	4.07642e-15	8.78525e-14	RpSA	NC_051374.1	5809823	5813508	+	1032	protein_coding	ribosomal protein SA	-
101741707	9953.01	8332.23	9768.3	3132.53	4725.91	3563.41	9351.18	3807.28	1.29643	4.18599e-15	9.00251e-14	LOC101741707	NC_051360.1	1666182	1668277	-	2096	protein_coding	heat shock protein 60A	-
101746841	3418.61	4952.28	4291.91	1460	1943.27	1380.63	4220.93	1594.63	1.40445	4.20002e-15	9.01382e-14	LOC101746841	NC_051382.1	1110779	1112492	-	509	protein_coding	uncharacterized LOC101746841%2C transcript variant X2	-
110385164	387.814	349.304	353.699	123.973	150.684	132.132	363.606	135.596	1.42353	4.88441e-15	1.04608e-13	LOC110385164	NC_051377.1	10882224	10889262	-	1179	protein_coding	39S ribosomal protein L39%2C mitochondrial	-
101744503	317.866	341.096	346.387	1005.07	784.675	721.005	335.116	836.915	-1.32027	4.90374e-15	1.04804e-13	LOC101744503	NC_051371.1	9382385	9495635	-	6281	protein_coding	uncharacterized LOC101744503%2C transcript variant X2	-
100862801	558.7	602.846	532.833	160.501	231.049	125.89	564.793	172.48	1.71289	5.02158e-15	1.06878e-13	Nep1	NC_051372.1	5527953	5529475	+	916	protein_coding	Nep1 protein	-
101738878	286.876	319.208	297.948	61.9864	110.502	75.95	301.344	82.8128	1.86452	5.05866e-15	1.07444e-13	LOC101738878	NC_051378.1	13928295	13942520	-	3532	protein_coding	nucleolar protein 6	-
809269	323.178	356.6	269.615	65.3071	99.34	101.96	316.465	88.8692	1.83125	5.10097e-15	1.0812e-13	ATP6	NC_002355.1	14403	15080	+	678	protein_coding	ATP synthase F0 subunit 6	-
101744632	2818.29	3846.91	3304.84	1395.8	1631.86	1438.89	3323.35	1488.85	1.15847	5.2881e-15	1.11855e-13	LOC101744632	NC_051374.1	2811156	2812449	-	587	protein_coding	putative ATP synthase subunit f%2C mitochondrial	-
733073	64.6357	69.3137	69.4602	194.815	537.999	755.339	67.8032	496.051	-2.87151	5.38444e-15	1.13659e-13	LOC733073	NC_051366.1	7749354	7753485	+	979	protein_coding	SCP-related protein	SCP
101739133	628.648	530.797	538.317	174.89	225.468	240.335	565.921	213.565	1.40534	5.85534e-15	1.23346e-13	LOC101739133	NC_051375.1	11522979	11553312	-	6788	protein_coding	forkhead box protein N3	Fork_head
101740913	1939.07	1642.55	1837.95	417.302	791.372	539.974	1806.52	582.882	1.63217	6.12355e-15	1.28732e-13	LOC101740913	NC_051360.1	12574293	12588153	+	3826	protein_coding	mitochondrial 2-oxoglutarate/malate carrier protein%2C transcript variant X2	Mito_carr
692782	5160.23	4964.13	6147.23	10085	11985.5	10976.3	5423.86	11015.6	-1.02217	6.25672e-15	1.31263e-13	Scpx	NC_051360.1	12754013	12762552	-	2146	protein_coding	sterol carrier protein x	Thiolase_N
101735345	65.5211	79.3459	95.0508	290.008	247.792	255.941	79.9726	264.58	-1.72684	6.66339e-15	1.39511e-13	LOC101735345	NC_051366.1	12457231	12519690	-	9274	protein_coding	uncharacterized LOC101735345%2C transcript variant X3	-
101739127	161.146	183.316	104.19	502.533	440.891	597.196	149.551	513.54	-1.77994	6.6837e-15	1.39651e-13	LOC101739127	NC_051374.1	532347	587761	-	2779	protein_coding	protein singed	-
101745874	595.888	653.92	522.78	215.846	246.676	163.345	590.862	208.622	1.50324	7.21826e-15	1.50515e-13	LOC101745874	NC_051361.1	6077590	6102548	+	2513	protein_coding	venom dipeptidyl peptidase 4	-
101739095	674.69	651.184	613.261	278.939	316.995	281.952	646.378	292.629	1.14369	7.80334e-15	1.62385e-13	LOC101739095	NC_051368.1	17677307	17682682	+	1753	protein_coding	serine/threonine-protein kinase RIO1	-
101737875	342.658	305.527	315.313	37.6346	69.2032	98.8391	321.166	68.559	2.22484	1.01643e-14	2.10662e-13	LOC101737875	NC_051380.1	16871897	16883283	-	1711	protein_coding	uncharacterized LOC101737875%2C transcript variant X1	-
101737545	3853.35	3670.89	3312.16	1676.95	1936.57	1450.33	3612.13	1687.95	1.0978	1.04863e-14	2.16899e-13	LOC101737545	NC_051372.1	8382013	8384798	+	1336	protein_coding	S-formylglutathione hydrolase%2C transcript variant X1	-
101745748	345.314	121.299	247.681	1040.49	1061.49	1060.18	238.098	1054.05	-2.1459	1.18318e-14	2.44239e-13	LOC101745748	NC_051373.1	10445216	10495007	+	6360	protein_coding	fatty acid synthase	Acyl_transf_1
101742492	955.368	1344.32	1061.1	421.729	468.796	490.034	1120.26	460.186	1.28325	1.61216e-14	3.3146e-13	LOC101742492	NC_051363.1	11507274	11713473	-	3362	protein_coding	angiotensin-converting enzyme%2C transcript variant X2	Peptidase_M2
101736688	1882.4	1478.39	1749.3	588.871	803.65	505.64	1703.36	632.72	1.42925	1.62521e-14	3.33477e-13	LOC101736688	NC_051379.1	3857306	3866054	-	2581	protein_coding	guanine nucleotide-binding protein-like 3 homolog	-
732854	51485.4	64831.1	53547.4	26093	30079.9	23312.5	56621.3	26495.1	1.09563	1.67901e-14	3.43374e-13	RpS2e	NC_051370.1	4412186	4413535	+	1038	protein_coding	ribosomal protein S2e	-
692771	6730.96	4736.13	6383.94	2083.19	2822.82	2038.17	5950.34	2314.72	1.36224	1.68013e-14	3.43374e-13	Fkbp45	NC_051378.1	4421554	4426456	+	1225	protein_coding	45 kDa immunophilin FKBP45	FKBP_C
101742458	2497.77	2332.95	2581.91	753.799	1184.27	683.55	2470.88	873.872	1.49988	1.84914e-14	3.77165e-13	LOC101742458	NC_051361.1	19453	23504	+	2016	protein_coding	nucleolar protein 58%2C transcript variant X1	-
732896	321.407	315.56	322.624	96.3004	131.709	89.4754	319.864	105.828	1.59737	1.91021e-14	3.88851e-13	mRpS10	NC_051383.1	4305761	4307785	+	638	protein_coding	mitochondrial ribosomal protein S10	Ribosomal_S10
692702	31794.5	36366	30388.8	14533.6	16169	10616.4	32849.8	13773	1.25407	2.33109e-14	4.73588e-13	RpL26	NC_051380.1	1703183	1705327	-	637	protein_coding	ribosomal protein L26%2C transcript variant X1	KOW
101746301	1001.41	983.159	983.411	274.511	458.75	273.628	989.327	335.63	1.5603	2.42073e-14	4.9083e-13	LOC101746301	NC_051361.1	900298	901393	-	1096	protein_coding	probable H/ACA ribonucleoprotein complex subunit 1	-
692908	1044.8	1212.99	1016.31	456.043	532.418	377.669	1091.37	455.377	1.26164	2.59056e-14	5.23201e-13	LOC692908	NC_051370.1	4389260	4390129	-	673	protein_coding	translocase of inner mitochondrial membrane 8 homolog b	-
101736031	36.3022	25.5366	37.472	151.645	133.942	217.446	33.1036	167.678	-2.34127	2.9983e-14	6.04364e-13	LOC101736031	NC_051371.1	2716028	2795685	+	3312	protein_coding	alpha-N-acetylgalactosaminidase%2C transcript variant X1	-
101743541	33.646	32.8328	48.4394	136.149	193.099	202.88	38.306	177.376	-2.2123	3.06753e-14	6.17108e-13	LOC101743541	NC_051373.1	7929059	7952597	-	1751	protein_coding	apyrase	Metallophos
101735694	0	0	0	65.3071	114.967	178.951	0	119.741	-9.49356	3.09001e-14	6.20416e-13	LOC101735694	NC_051377.1	151153	158045	+	1211	protein_coding	trypsin-7	Trypsin
101736359	427.658	437.77	454.233	188.173	198.68	183.112	439.887	189.989	1.21152	3.1645e-14	6.34134e-13	LOC101736359	NW_023637892.1	222372	228739	+	1287	protein_coding	50S ribosomal protein L1	-
100141326	2457.04	2641.21	2928.3	6311.55	4766.09	6182.13	2675.52	5753.25	-1.10462	3.30721e-14	6.61441e-13	Cyp9g3	NC_051374.1	15398421	15407748	+	1806	protein_coding	cytochrome P450 9G3	p450
693073	72.6044	92.1142	128.867	291.115	377.269	392.235	97.8619	353.54	-1.85408	3.50163e-14	6.98966e-13	PPO2	NC_051373.1	9607871	9622219	+	2292	protein_coding	phenoloxidase subunit 2	-
692841	658.752	713.201	666.27	295.542	330.389	333.972	679.408	319.968	1.08606	3.91094e-14	7.79157e-13	RpL20	NC_051379.1	7921225	7921934	-	710	protein_coding	ribosomal protein L20	-
101740300	21342.2	28121.3	24172.2	8253.05	10149.4	12264.4	24545.2	10222.3	1.26369	3.93274e-14	7.81985e-13	LOC101740300	NC_051362.1	5378660	5394564	+	776	protein_coding	uncharacterized LOC101740300	-
101736578	432.085	431.386	511.812	1012.81	1009.03	1403.52	458.428	1141.79	-1.31693	4.43421e-14	8.79994e-13	LOC101736578	NC_051361.1	1733793	1741042	-	4973	protein_coding	heparin sulfate O-sulfotransferase%2C transcript variant X2	-
101742973	801.305	761.538	867.339	363.063	406.29	313.164	810.061	360.839	1.16739	4.72089e-14	9.33283e-13	LOC101742973	NC_051371.1	9581218	9582841	-	1624	protein_coding	WD repeat-containing protein 18	-
732953	4238.51	4849.22	4872.27	8320.57	9122.54	10737	4653.33	9393.39	-1.01344	4.78801e-14	9.44737e-13	LOC732953	NC_051376.1	10009549	10025740	+	2275	protein_coding	leukotriene A4 hydrolase%2C transcript variant X1	-
novel.314	5.31252	3.64809	2.74185	65.3071	66.9708	65.5459	3.90082	65.9413	-4.07533	5.10734e-14	1.00581e-12	-	NC_051378.1	579229	581057	+	1829	-	-	-
101739071	865.941	676.72	805.19	276.725	366.107	254.901	782.617	299.244	1.3878	5.18083e-14	1.01833e-12	LOC101739071	NC_051366.1	7046453	7056911	+	1703	protein_coding	60S ribosomal export protein NMD3	-
101743755	52836.5	49811	44922.5	121446	114579	86263.6	49190	107430	-1.12695	5.68781e-14	1.11585e-12	LOC101743755	NC_051358.1	14245296	14264652	+	3071	protein_coding	D-3-phosphoglycerate dehydrogenase	2-Hacid_dh_C
101744891	0	0	2.74185	54.2381	137.29	195.597	0.91395	129.042	-7.15653	5.87708e-14	1.15079e-12	LOC101744891	NC_051363.1	1926194	1941204	-	2754	protein_coding	putative transporter svop-1%2C transcript variant X2	MFS_1
101736681	609.169	654.832	630.626	288.901	320.344	278.83	631.542	296.025	1.09357	7.55498e-14	1.46815e-12	LOC101736681	NC_051361.1	12649727	12660896	-	1123	protein_coding	ATP synthase mitochondrial F1 complex assembly factor 2	-
101738465	1279.43	1515.78	1599.41	2694.2	3139.82	2979.74	1464.88	2937.92	-1.00411	7.76417e-14	1.50596e-12	CYP340A3	NC_051383.1	6944869	6957151	+	2261	protein_coding	cytochrome P450 4c21-like	p450
101735801	15.0521	20.9765	10.0535	140.576	85.9459	110.284	15.3607	112.269	-2.86966	7.81567e-14	1.51309e-12	LOC101735801	NC_051361.1	7129734	7141870	-	1565	protein_coding	retinol-binding protein pinta%2C transcript variant X2	-
101738548	3104.28	4115.04	3455.65	1454.47	1841.7	1607.44	3558.32	1634.53	1.12233	1.00831e-13	1.94473e-12	LOC101738548	NC_051365.1	11486816	11489035	+	403	protein_coding	cytochrome c oxidase subunit 6A1%2C mitochondrial-like	-
novel.414	68.1773	90.2902	56.6649	252.373	281.277	218.486	71.7108	250.712	-1.80542	1.04756e-13	2.01666e-12	-	NC_051383.1	5465178	5471567	-	6390	-	PF18701:Family of unknown function (DUF5641)|PF05380:Pao retrotransposon peptidase|PF05585:Putative peptidase (DUF1758)|PF03564:Protein of unknown function (DUF1759)	-
101746090	198.334	186.052	219.348	533.526	502.281	839.612	201.245	625.14	-1.63583	1.05506e-13	2.02729e-12	LOC101746090	NC_051364.1	3624380	3655692	-	5147	protein_coding	putative glutathione-specific gamma-glutamylcyclotransferase 2%2C transcript variant X2	ChaC
100862746	148.751	126.771	128.867	351.994	327.041	443.215	134.796	374.084	-1.4729	1.12508e-13	2.15781e-12	LOC100862746	NC_051368.1	9801563	9810280	-	4817	protein_coding	polycomb protein suz12-B%2C transcript variant X1	-
732934	2158.65	3161.07	2714.43	950.828	1265.75	869.784	2678.05	1028.79	1.38043	1.16819e-13	2.23631e-12	LOC732934	NC_051362.1	1835687	1836410	-	429	protein_coding	H+ transporting ATP synthase subunit g	-
101735636	45143.1	53149	54116.8	967.431	2662.09	474.428	50803	1367.98	5.21484	1.20831e-13	2.30453e-12	LOC101735636	NC_051379.1	17275696	17280632	-	1168	protein_coding	rh5-interacting protein	TIL
101735809	1406.05	1243.09	1332.54	685.171	702.077	576.388	1327.22	654.546	1.02034	1.21835e-13	2.31938e-12	LOC101735809	NC_051363.1	8838783	8846295	-	1982	protein_coding	probable ATP-dependent RNA helicase pitchoune	DEAD
101738115	965.993	704.993	1040.08	1937.08	2134.14	2237.93	903.687	2103.05	-1.21859	1.25654e-13	2.38325e-12	LOC101738115	NC_051365.1	14805040	14845219	+	3166	protein_coding	6-phosphofructo-2-kinase/fructose-2%2C6-bisphosphatase%2C transcript variant X1	-
105842483	789.795	772.482	939.541	213.632	284.626	372.467	833.939	290.242	1.52166	1.27816e-13	2.41979e-12	LOC105842483	NC_051374.1	9573089	9620987	+	3627	protein_coding	uncharacterized LOC105842483%2C transcript variant X1	-
101735367	6925.75	8055.89	7061.18	3164.63	4127.63	3075.46	7347.61	3455.91	1.08829	1.3282e-13	2.5099e-12	LOC101735367	NC_051379.1	17304911	17353841	-	4495	protein_coding	zonadhesin%2C transcript variant X4	TIL
101743298	303.699	331.064	303.432	109.583	132.825	104.041	312.731	115.483	1.43829	1.34782e-13	2.54232e-12	LOC101743298	NC_051371.1	7039641	7048427	+	1858	protein_coding	probable ATP-dependent RNA helicase Dbp45A	DEAD
101744099	1528.23	1739.23	1628.66	3759.03	3071.73	4815.02	1632.04	3881.93	-1.25023	1.42438e-13	2.6818e-12	LOC101744099	NC_051362.1	7912228	7922368	-	1605	protein_coding	sialic acid synthase	-
119629677	0	0	0	71.9485	81.4812	133.173	0	95.5341	-9.16791	1.47534e-13	2.77267e-12	LOC119629677	NC_051373.1	10259156	10262846	-	1378	protein_coding	fatty acid synthase-like	ketoacyl-synt
101742289	5197.41	5027.98	5393.22	1388.05	2391.97	1140.29	5206.2	1640.11	1.66664	1.50606e-13	2.82524e-12	LOC101742289	NC_051381.1	7551064	7557629	-	3368	protein_coding	rRNA 2'-O-methyltransferase fibrillarin	-
101735790	4.4271	1.82404	9.1395	69.7347	63.6223	104.041	5.13022	79.1327	-3.94997	1.61412e-13	3.02243e-12	LOC101735790	NC_051373.1	9503491	9548378	+	1767	protein_coding	uncharacterized LOC101735790	-
105841450	921.722	1012.34	859.113	2333.35	1870.72	1774.94	931.06	1993	-1.0979	1.63001e-13	3.04664e-12	LOC105841450	NC_051358.1	19689874	19692441	+	2341	lncRNA	uncharacterized LOC105841450	-
101735623	8.8542	9.12022	10.9674	75.2692	77.0164	81.1521	9.64727	77.8126	-3.0128	1.67779e-13	3.13024e-12	LOC101735623	NC_051362.1	6606787	6697737	+	2549	protein_coding	SLIT and NTRK-like protein 4	-
101741834	53.1252	60.1934	72.2021	190.387	204.261	265.305	61.8402	219.984	-1.83222	1.74533e-13	3.25037e-12	LOC101741834	NC_051362.1	2706010	2708035	+	1809	protein_coding	glycine-rich cell wall structural protein	-
101746868	360.366	411.322	381.117	160.501	167.427	149.819	384.268	159.249	1.27129	1.80941e-13	3.36361e-12	LOC101746868	NC_051368.1	12726948	12728987	-	756	protein_coding	uncharacterized LOC101746868	-
692715	46545.6	56000.9	49461.2	24894.2	28144.5	21048.6	50669.2	24695.7	1.03686	1.8186e-13	3.37458e-12	RpS5	NC_051372.1	7610104	7610940	+	756	protein_coding	ribosomal protein S5	-
732945	6129.76	8110.61	5779.82	2243.69	2758.08	3210.71	6673.4	2737.49	1.28547	1.97104e-13	3.64429e-12	LOC732945	NC_051360.1	3111286	3115524	-	1499	protein_coding	eukaryotic translation initiation factor 4E-binding protein 2	-
101745176	950.056	839.06	833.523	1696.88	1829.42	2389.83	874.213	1972.04	-1.17376	2.00211e-13	3.69509e-12	LOC101745176	NC_051365.1	15882985	15946467	-	13427	protein_coding	titin%2C transcript variant X5	-
100101196	48034	46472.1	53693.7	3332.88	6856.7	2264.98	49399.9	4151.52	3.57282	2.01672e-13	3.71539e-12	GlcNAcase2	NC_051365.1	2061102	2078920	-	2289	protein_coding	beta-N-acetylglucosaminidase 2	Glyco_hydro_20
101743919	190.365	163.252	198.327	47.5967	42.4148	18.7274	183.981	36.2463	2.34892	2.29055e-13	4.2048e-12	LOC101743919	NC_051364.1	1759441	1769698	+	4300	protein_coding	E3 ubiquitin-protein ligase TRAIP%2C transcript variant X3	-
692951	519.741	592.814	535.575	233.556	270.116	219.527	549.377	241.066	1.18899	2.52542e-13	4.62768e-12	LOC692951	NC_051364.1	10838118	10839186	-	1069	protein_coding	mitochondria-associated granulocyte macrophage CSF signaling molecule	-
101744951	96.5108	56.5453	110.588	711.737	531.302	251.78	87.8814	498.273	-2.50277	2.64804e-13	4.84374e-12	LOC101744951	NC_051378.1	4730871	4788637	-	6556	protein_coding	bumetanide-sensitive sodium-(potassium)-chloride cotransporter%2C transcript variant X3	AA_permease
101742809	383.387	372.105	392.085	168.249	167.427	140.456	382.525	158.71	1.27019	2.89685e-13	5.28945e-12	LOC101742809	NC_051379.1	6048192	6049106	-	915	protein_coding	39S ribosomal protein L47%2C mitochondrial	-
100141429	328.491	323.768	286.066	680.744	625.061	792.794	312.775	699.533	-1.16153	2.96181e-13	5.39848e-12	MET1	NC_051365.1	6744064	6755177	+	1821	protein_coding	methoprene-tolerant protein 1	-
101746052	1333.44	974.951	1261.25	480.395	574.833	440.094	1189.88	498.441	1.25579	3.07978e-13	5.60357e-12	LOC101746052	NC_051373.1	9489038	9494807	+	3562	protein_coding	myb-binding protein 1A	-
693114	187.709	162.34	209.295	425.05	462.099	442.175	186.448	443.108	-1.24886	3.32717e-13	6.04299e-12	GSTd3	NW_023637892.1	248274	268783	+	2789	protein_coding	glutathione S-transferase delta 3%2C transcript variant X7	GST_C
693100	880.107	1073.45	1117.76	291.115	443.124	440.094	1023.77	391.444	1.38663	3.90233e-13	7.05026e-12	serpin-3	NC_051364.1	6037274	6077694	+	3430	protein_coding	serine protease inhibitor 3%2C transcript variant X1	Serpin
101747029	1049.22	1539.49	1494.31	483.716	478.841	627.368	1361.01	529.975	1.36013	4.19769e-13	7.57057e-12	LOC101747029	NC_051365.1	987837	1020891	-	1905	protein_coding	transforming growth factor beta-1-induced transcript 1 protein%2C transcript variant X1	LIM
101746939	408.179	322.856	362.838	885.521	755.654	757.42	364.624	799.531	-1.13241	4.33666e-13	7.80751e-12	LOC101746939	NC_051384.1	9679218	9728484	+	9316	protein_coding	tyrosine-protein phosphatase 69D%2C transcript variant X1	Y_phosphatase
101736947	496.721	632.943	502.673	244.625	177.473	160.223	544.112	194.107	1.48782	4.42879e-13	7.95943e-12	LOC101736947	NC_051380.1	15749100	15782613	+	2575	protein_coding	uncharacterized LOC101736947	-
733107	349.741	393.081	334.506	130.614	159.614	124.849	359.109	138.359	1.37693	4.57748e-13	8.19799e-12	LOC733107	NC_051375.1	8303038	8304468	+	528	protein_coding	mitochondrial import inner membrane translocase subunit Tim9A	-
101743124	513.544	456.923	484.394	223.594	224.352	220.567	484.953	222.838	1.12204	4.71125e-13	8.4229e-12	LOC101743124	NC_051372.1	3161087	3166440	+	2436	protein_coding	elongator complex protein 3	Radical_SAM
100862821	74.3753	81.1699	38.3859	271.191	224.352	298.598	64.6437	264.714	-2.03362	5.28512e-13	9.39984e-12	UGT46A2	NC_051369.1	3194389	3208469	-	1578	protein_coding	UDP-glycosyltransferase UGT46A2	UDPGT
101746497	415.262	362.073	366.494	169.356	152.917	157.102	381.276	159.792	1.25489	5.69009e-13	1.01026e-11	LOC101746497	NC_051368.1	14279852	14281488	+	1266	protein_coding	p21-activated protein kinase-interacting protein 1-like	-
101738095	587.033	650.271	528.263	257.908	255.605	183.112	588.523	232.209	1.34285	5.88216e-13	1.04256e-11	LOC101738095	NC_051361.1	15835733	15836733	+	1001	protein_coding	mitochondrial import inner membrane translocase subunit Tim13	-
101737818	1253.75	1157.36	1184.48	439.44	602.737	355.821	1198.53	465.999	1.3636	6.01857e-13	1.0649e-11	LOC101737818	NC_051375.1	189064	200224	-	2664	protein_coding	ribosome biogenesis protein BOP1 homolog	WD40
110386777	117.761	127.683	124.297	29.8863	13.3942	24.9699	123.247	22.7501	2.43542	6.11482e-13	1.08007e-11	LOC110386777	NC_051371.1	2816327	2821637	+	2173	lncRNA	uncharacterized LOC110386777	-
100101187	4036.63	5091.82	4660.23	1943.72	2470.11	2332.6	4596.23	2248.81	1.03124	6.5101e-13	1.1463e-11	LOC100101187	NC_051365.1	8669306	8671489	+	852	protein_coding	coiled-coil-helix-coiled-coil-helix domain-containing protein 2%2C mitochondrial-like	-
101735542	51.3544	28.2727	52.0952	188.173	185.286	165.425	43.9074	179.628	-2.03148	6.51203e-13	1.1463e-11	LOC101735542	NC_051366.1	623913	634948	+	1059	protein_coding	2-acylglycerol O-acyltransferase 2-A-like	-
101737506	226.667	213.413	207.467	629.826	440.891	533.731	215.849	534.816	-1.30895	6.8645e-13	1.20422e-11	LOC101737506	NC_051358.1	12766127	12791053	+	4417	protein_coding	RING finger and SPRY domain-containing protein 1%2C transcript variant X3	SPRY
101736995	866.826	856.388	746.697	369.705	397.36	276.749	823.304	347.938	1.24355	6.90523e-13	1.2093e-11	LOC101736995	NC_051383.1	2247631	2275312	+	3462	protein_coding	DNA-directed RNA polymerase I subunit RPA2	RNA_pol_Rpb2_6
105841510	9.73962	16.4164	3.6558	84.1244	85.9459	111.324	9.93727	93.7981	-3.23909	7.6543e-13	1.3382e-11	LOC105841510	NC_051377.1	7334900	7336508	+	1609	protein_coding	retinol dehydrogenase 12-like	adh_short
101741804	733.128	974.951	712.881	345.353	332.622	243.456	806.987	307.144	1.39438	7.81132e-13	1.36333e-11	LOC101741804	NC_051364.1	11691349	11743370	+	4187	protein_coding	MYG1 protein C27H6.8%2C transcript variant X1	-
101736918	453.335	414.058	538.317	209.204	187.518	169.587	468.57	188.77	1.31224	8.00365e-13	1.39453e-11	LOC101736918	NC_051367.1	12447773	12457212	+	1974	protein_coding	WD repeat-containing protein 46	-
101741440	567.554	584.606	692.774	241.304	299.136	268.426	614.978	269.622	1.18961	8.35479e-13	1.45325e-11	AGPAT2	NC_051372.1	6816933	6856285	+	1123	protein_coding	1-acylglycerol-3-phosphate O-acyltransferase 2	Acyltransferase
101740764	0	1.82404	1.8279	44.276	81.4812	120.688	1.21731	82.1483	-6.09013	8.5266e-13	1.48063e-11	LOC101740764	NC_051373.1	13454583	13458570	+	1900	protein_coding	facilitated trehalose transporter Tret1-like	Sugar_tr
105841970	269.168	210.677	249.508	65.3071	92.643	61.3843	243.118	73.1115	1.73545	8.71369e-13	1.51057e-11	LOC105841970	NC_051375.1	12692111	12695399	-	846	protein_coding	uncharacterized LOC105841970	-
101747036	738.44	853.652	802.448	325.429	404.057	270.507	798.18	333.331	1.26059	9.36135e-13	1.61739e-11	LOC101747036	NC_051373.1	9753071	9753855	-	484	protein_coding	uncharacterized LOC101747036	-
119628322	40.7293	49.2492	75.8579	218.059	186.402	253.86	55.2788	219.441	-1.99064	9.38945e-13	1.61952e-11	LOC119628322	NC_051384.1	7625377	7706115	-	3965	protein_coding	trehalase-like%2C transcript variant X2	-
101746190	1228.08	1092.6	1117.76	435.012	601.621	392.235	1146.15	476.289	1.26753	9.42794e-13	1.62344e-11	LOC101746190	NC_051380.1	21288499	21294905	-	2454	protein_coding	ribosomal RNA processing protein 1 homolog	-
101738233	88.542	69.3137	47.5254	231.342	229.933	305.881	68.4604	255.719	-1.90072	9.54782e-13	1.63859e-11	LOC101738233	NC_051374.1	9417055	9456260	-	3333	protein_coding	sodium-independent sulfate anion transporter%2C transcript variant X1	Sulfate_transp
101741553	238.178	269.046	204.725	668.568	523.489	541.014	237.316	577.69	-1.28333	9.66644e-13	1.65618e-11	LOC101741553	NC_051367.1	13632249	14085719	-	10560	protein_coding	rho GTPase-activating protein 21%2C transcript variant X6	RhoGAP
101735859	996.097	957.623	1000.78	325.429	485.538	272.588	984.832	361.185	1.44799	1.00962e-12	1.72693e-11	LOC101735859	NC_051372.1	14917018	14928657	+	1806	protein_coding	periodic tryptophan protein 1 homolog%2C transcript variant X1	-
101739371	98.2816	81.1699	68.5463	268.977	272.348	545.176	82.6659	362.167	-2.13162	1.03294e-12	1.7639e-11	LOC101739371	NC_051368.1	16051547	16055196	+	2963	protein_coding	zinc finger protein 502%2C transcript variant X4	-
692657	25725.9	34641.3	27665.3	13932.6	15290.6	11489.3	29344.2	13570.8	1.11259	1.11236e-12	1.89637e-11	RpP0	NC_051372.1	15448154	15451907	-	1177	protein_coding	ribosomal protein P0	-
101737447	1810.68	1233.97	1484.26	622.078	719.936	544.135	1509.63	628.717	1.26413	1.12619e-12	1.91676e-11	LOC101737447	NC_051367.1	7577213	7584279	+	2765	protein_coding	pre-rRNA 2'-O-ribose RNA methyltransferase FTSJ3	-
692895	43.3856	41.953	38.3859	153.859	145.103	141.496	41.2415	146.82	-1.83137	1.22511e-12	2.07482e-11	CSP6	NC_051376.1	7875162	7877171	-	1097	protein_coding	chemosensory protein 6%2C transcript variant X1	-
101744016	140.782	133.155	147.146	335.391	320.344	337.093	140.361	330.943	-1.23755	1.302e-12	2.2014e-11	LOC101744016	NC_051360.1	12641643	12741168	+	3227	protein_coding	ski oncogene%2C transcript variant X2	-
101741394	257.657	275.431	317.141	1574.01	571.484	1454.5	283.41	1200	-2.08227	1.30697e-12	2.20618e-11	LOC101741394	NC_051373.1	4836181	4840963	-	2354	protein_coding	glucose dehydrogenase [FAD%2C quinone]%2C transcript variant X1	-
101741922	220.47	234.39	222.09	89.659	69.2032	63.4651	225.65	74.1091	1.60771	1.33954e-12	2.25745e-11	LOC101741922	NC_051369.1	941614	946129	+	1929	protein_coding	chromatin assembly factor 1 subunit B	-
100862828	46.9273	15.5044	35.6441	162.714	183.054	176.87	32.6919	174.213	-2.41208	1.3491e-12	2.26985e-11	UGT013830	NC_051385.1	9235884	9243147	-	2083	protein_coding	UDP-glucosyltransferase	UDPGT
101739534	436.512	378.489	400.31	128.4	188.634	130.051	405.104	149.029	1.44388	1.41437e-12	2.37577e-11	LOC101739534	NC_051382.1	5565526	5568652	+	1454	protein_coding	DNA-directed RNA polymerases I and III subunit RPAC1%2C transcript variant X2	RNA_pol_A_bac
101737127	254.116	238.038	254.078	74.1623	102.689	68.6672	248.744	81.8394	1.60567	1.41831e-12	2.37851e-11	LOC101737127	NC_051380.1	11023611	11027016	+	2207	protein_coding	testis-expressed protein 10	-
101738598	409.949	454.187	426.815	132.828	202.029	131.092	430.317	155.316	1.47136	1.44837e-12	2.42496e-11	LOC101738598	NC_051372.1	15618021	15625542	+	1617	protein_coding	kelch domain-containing protein 4	-
101736544	435.627	406.762	354.613	50.9174	109.386	133.173	399	97.8253	2.02639	1.51136e-12	2.5263e-11	LOC101736544	NC_051380.1	16273058	16333664	+	6400	protein_coding	uncharacterized LOC101736544	Trypsin
100145915	4187.15	3230.38	4650.18	8199.92	8267.55	8307.69	4022.57	8258.38	-1.03774	1.69004e-12	2.81582e-11	A3	NC_051374.1	3564290	3566360	+	1542	protein_coding	actin A3%2C transcript variant X1	Actin
101744379	139.011	143.187	80.4276	612.116	333.738	440.094	120.875	461.983	-1.93398	1.87524e-12	3.1127e-11	LOC101744379	NC_051362.1	13005200	13024513	-	2186	protein_coding	uncharacterized LOC101744379%2C transcript variant X2	-
101742338	777.399	952.151	873.737	451.615	333.738	374.548	867.762	386.634	1.1663	1.87731e-12	3.1127e-11	LOC101742338	NC_051379.1	2451019	2607346	-	3662	protein_coding	uncharacterized LOC101742338	Lectin_C
101746245	1047.45	1270.45	1266.74	552.343	609.434	628.409	1194.88	596.729	1.00144	1.89727e-12	3.14073e-11	LOC101746245	NC_051384.1	390807	397033	-	1213	protein_coding	mitochondrial import receptor subunit TOM40 homolog 1	-
101737240	183.282	190.613	204.725	65.3071	56.9252	66.5863	192.873	62.9396	1.61468	2.25209e-12	3.70261e-11	LOC101737240	NC_051372.1	15333804	15339413	-	1575	protein_coding	uncharacterized LOC101737240	-
101743000	272.709	236.214	231.229	585.55	652.965	488.993	246.717	575.836	-1.2221	2.28374e-12	3.74432e-11	LOC101743000	NC_051358.1	14143821	14187620	+	4570	protein_coding	mucin-5AC%2C transcript variant X7	-
101745495	691.513	631.119	622.4	311.039	341.551	289.234	648.344	313.942	1.0469	2.29471e-12	3.75631e-11	LOC101745495	NC_051374.1	11969964	11988206	-	8532	protein_coding	small subunit processome component 20 homolog	-
101735394	248.803	243.51	220.262	561.199	486.655	492.115	237.525	513.323	-1.11151	2.31627e-12	3.78557e-11	LOC101735394	NC_051367.1	1884749	2201787	-	8223	protein_coding	protein outspread%2C transcript variant X1	PH
101741108	294.845	257.19	288.808	119.545	101.572	94.6775	280.281	105.265	1.41383	2.51605e-12	4.09905e-11	LOC101741108	NC_051383.1	5350138	5362145	-	2803	protein_coding	DNA replication licensing factor Mcm6%2C transcript variant X1	MCM
101740633	1228.08	1725.55	1518.99	555.664	753.422	582.63	1490.87	630.572	1.24158	2.53653e-12	4.12587e-11	LOC101740633	NC_051379.1	17422852	17424031	+	1180	protein_coding	D-erythronate dehydrogenase	Epimerase
101745417	349.741	320.12	422.245	836.817	718.82	920.764	364.035	825.467	-1.18148	2.61504e-12	4.24686e-11	LOC101745417	NC_051384.1	5723379	5775897	-	2534	protein_coding	plastin-2	CH
101746348	521.512	487.02	543.8	254.587	250.024	239.295	517.444	247.969	1.06151	2.66432e-12	4.32007e-11	LOC101746348	NC_051378.1	5653791	5656574	+	1765	protein_coding	U3 small nucleolar RNA-associated protein 15 homolog	-
101737965	293.959	229.829	318.055	744.944	600.505	644.015	280.615	663.155	-1.24065	2.70581e-12	4.38043e-11	LOC101737965	NC_051368.1	9830739	9930845	-	2109	protein_coding	rab11 family-interacting protein 4%2C transcript variant X4	-
101745671	699.482	580.958	679.979	294.436	328.157	251.78	653.473	291.457	1.16571	3.08501e-12	4.97864e-11	LOC101745671	NC_051384.1	333614	335506	-	1893	protein_coding	U3 small nucleolar ribonucleoprotein protein MPP10	-
101737803	492.293	492.492	454.233	184.852	218.771	236.173	479.673	213.266	1.16873	3.15376e-12	5.07366e-11	LOC101737803	NC_051376.1	10028676	10032267	+	845	protein_coding	39S ribosomal protein L13%2C mitochondrial	-
110385885	139.896	194.261	112.416	17.7104	32.3692	33.2932	148.858	27.7909	2.41923	3.39851e-12	5.45885e-11	LOC110385885	NC_051362.1	13186270	13189115	+	2406	protein_coding	gamma-glutamylcyclotransferase%2C transcript variant X1	-
100270780	732.242	607.406	636.109	284.473	340.435	272.588	658.586	299.165	1.13912	3.4506e-12	5.53388e-11	LOC100270780	NC_051372.1	8904661	8909199	+	1619	protein_coding	bystin%2C transcript variant X1	-
101738447	169.115	123.123	146.232	391.843	338.203	496.276	146.157	408.774	-1.48399	3.88072e-12	6.19469e-11	LOC101738447	NC_051375.1	10935458	10938724	-	1513	protein_coding	heme transporter hrg1-A	-
101739814	2539.38	1987.3	2512.45	4446.42	5160.1	6836.54	2346.38	5481.02	-1.22406	4.2599e-12	6.77891e-11	LOC101739814	NC_051362.1	17980188	17987305	-	1153	protein_coding	epidermal retinol dehydrogenase 2	adh_short
119628666	30.9897	23.7126	31.0743	128.4	110.502	118.607	28.5922	119.17	-2.05889	4.94719e-12	7.86044e-11	LOC119628666	NC_051363.1	12983337	12984170	+	834	protein_coding	uncharacterized LOC119628666	-
100101150	18087.4	22915.5	18795.4	9138.57	11141.7	7913.37	19932.7	9397.88	1.08476	5.22393e-12	8.28735e-11	RpS24	NC_051374.1	14888020	14888619	+	487	protein_coding	ribosomal protein S24	Ribosomal_S24e
101743847	116.875	130.419	174.565	25.4587	29.0207	38.4952	140.62	30.9915	2.17854	5.67911e-12	8.98174e-11	LOC101743847	NC_051358.1	6434261	6446329	-	1178	protein_coding	peptidoglycan-recognition protein 2	-
101743146	23.9063	23.7126	63.9765	141.683	287.975	387.033	37.1985	272.23	-2.87297	5.99229e-12	9.46248e-11	LOC101743146	NC_051376.1	7276413	7481006	+	5325	protein_coding	diuretic hormone receptor%2C transcript variant X1	7tm_2
101741639	199.219	207.941	245.853	500.319	449.821	486.913	217.671	479.017	-1.13829	6.14494e-12	9.68865e-11	LOC101741639	NC_051362.1	8150675	8178447	+	3962	protein_coding	integrator complex subunit 6	-
101745271	197.449	217.061	238.541	506.96	455.402	457.781	217.684	473.381	-1.12096	6.60717e-12	1.03856e-10	LOC101745271	NC_051368.1	3681541	3706388	-	4629	protein_coding	fibrinogen-binding protein%2C transcript variant X6	-
101742730	292.189	373.929	348.215	115.118	145.103	134.213	338.111	131.478	1.36242	6.87204e-12	1.0769e-10	LOC101742730	NC_051369.1	10815634	10816775	-	542	protein_coding	uncharacterized LOC101742730	-
101746519	607.398	732.353	634.282	266.763	304.717	337.093	658.011	302.858	1.11881	7.17478e-12	1.12263e-10	LOC101746519	NC_051379.1	15259168	15304572	+	5968	protein_coding	transcription factor cwo%2C transcript variant X1	HLH
101737245	638.388	646.623	709.225	1753.33	1437.64	1185.03	664.746	1458.67	-1.13361	7.78429e-12	1.21246e-10	LOC101737245	NC_051378.1	13481769	13490481	+	1804	protein_coding	D-amino-acid oxidase	DAO
101747052	0	0	0	52.0243	60.2737	73.8692	0	62.0558	-8.545	7.95581e-12	1.2373e-10	LOC101747052	NC_051374.1	11894864	11897651	+	2029	protein_coding	prostaglandin reductase 1-like	ADH_zinc_N
778517	2919.23	3816.81	3078.18	1450.04	1779.19	1274.5	3271.41	1501.25	1.12392	8.13816e-12	1.26375e-10	LOC778517	NC_051381.1	16315427	16318425	+	429	protein_coding	H+ transporting ATP synthase subunit e	-
101735417	1239.59	971.303	927.66	444.974	521.256	368.306	1046.18	444.845	1.23444	8.57314e-12	1.32729e-10	LOC101735417	NC_051374.1	7113393	7115867	+	2475	protein_coding	protein SDA1 homolog	-
101747169	1028.86	818.083	1004.43	382.988	471.028	292.356	950.458	382.124	1.31543	9.33836e-12	1.44358e-10	LOC101747169	NC_051382.1	1167592	1202176	-	3871	protein_coding	protein RRP5 homolog	S1
692560	252.345	389.433	310.743	97.4073	114.967	114.445	317.507	108.94	1.5427	9.43215e-12	1.45371e-10	InR	NC_051362.1	13188925	13262316	-	7883	protein_coding	insulin receptor	Pkinase_Tyr
100463495	777.399	904.726	725.677	400.698	389.547	311.083	802.6	367.109	1.12913	9.45093e-12	1.45442e-10	rptor	NC_051374.1	758646	789365	+	7461	protein_coding	regulatory-associated protein of TOR%2C transcript variant X1	-
101741541	621.565	704.993	728.418	1367.02	1217.75	1615.76	684.992	1400.18	-1.0318	1.00689e-11	1.54259e-10	LOC101741541	NC_051362.1	13659042	13669990	-	3042	protein_coding	sorting nexin-17	PX
732856	20189.3	24657.4	22130.4	10979.3	12883	9175.39	22325.7	11012.6	1.01959	1.13146e-11	1.73086e-10	RpS12	NC_051377.1	4788494	4792710	-	604	protein_coding	ribosomal protein S12%2C transcript variant X1	-
101738517	135.469	134.067	169.081	351.994	339.319	470.266	146.206	387.193	-1.40593	1.21498e-11	1.85311e-10	LOC101738517	NC_051371.1	4149739	4161800	+	3379	protein_coding	transmembrane 7 superfamily member 3%2C transcript variant X2	-
101735989	618.023	488.844	552.026	232.449	257.838	169.587	552.964	219.958	1.33131	1.33215e-11	2.01984e-10	LOC101735989	NC_051371.1	6958779	6973889	+	2388	protein_coding	RNA-binding protein 28	RRM_1
101745938	875.68	1181.07	1164.37	490.357	527.953	509.802	1073.71	509.371	1.0757	1.3632e-11	2.06388e-10	LOC101745938	NC_051368.1	4036909	4042062	-	1285	protein_coding	probable galactose-1-phosphate uridylyltransferase%2C transcript variant X1	-
733024	553.387	545.389	788.739	1292.86	1415.32	1574.14	629.172	1427.44	-1.18214	1.60435e-11	2.42541e-10	LOC733024	NC_051383.1	1507670	1514612	+	1602	protein_coding	26S proteasome regulatory ATPase subunit 10B	AAA
101744496	371.876	440.506	409.45	157.18	179.705	195.597	407.278	177.494	1.19738	1.6901e-11	2.55128e-10	LOC101744496	NC_051385.1	5132806	5160000	+	6378	protein_coding	uridine phosphorylase 1%2C transcript variant X5	-
101737840	26.5626	28.2727	45.6975	130.614	132.825	148.779	33.5109	137.406	-2.03729	1.71613e-11	2.58678e-10	LOC101737840	NC_051358.1	3835811	3953026	+	4584	protein_coding	sushi%2C von Willebrand factor type A%2C EGF and pentraxin domain-containing protein 1%2C transcript variant X2	Lectin_C
101739223	399.324	427.738	411.278	193.708	190.867	202.88	412.78	195.818	1.07548	1.90973e-11	2.87438e-10	LOC101739223	NC_051363.1	917776	919885	-	995	protein_coding	ATP synthase mitochondrial F1 complex assembly factor 1%2C transcript variant X1	ATP11
100187555	592.346	696.785	818.9	152.752	173.008	314.204	702.677	213.322	1.71824	2.00298e-11	3.01032e-10	NGR-B3	NC_051366.1	7794258	7813383	+	2547	protein_coding	neuropeptide receptor B3	7tm_2
100033385	43339.5	53716.3	44082.6	21660.9	27141	18990.6	47046.1	22597.5	1.05792	2.11601e-11	3.17555e-10	RpS27a	NC_051380.1	15239167	15241342	-	564	protein_coding	ribosomal protein S27a	ubiquitin
101740318	0	1.82404	0	76.3761	82.5973	116.526	0.608014	91.8332	-7.25233	2.14281e-11	3.21109e-10	LOC101740318	NC_051363.1	1654763	1687851	-	1989	protein_coding	synaptic vesicle glycoprotein 2B%2C transcript variant X2	MFS_1
692398	1187.35	1659.88	1252.11	475.967	603.854	670.025	1366.45	583.282	1.2278	2.17315e-11	3.25182e-10	PGRP-S5	NC_051373.1	6218109	6222696	+	656	protein_coding	peptidoglycan recognition protein S6	-
733051	241.72	228.005	226.66	89.659	95.9915	82.1925	232.128	89.281	1.37952	2.23312e-11	3.33669e-10	LOC733051	NC_051362.1	1959690	1960877	+	615	protein_coding	CG10993-like protein	RRM_1
101739514	48.6981	60.1934	48.4394	164.928	150.684	209.123	52.4436	174.912	-1.739	2.25765e-11	3.36845e-10	LOC101739514	NC_051368.1	16037707	16042861	-	1194	protein_coding	uncharacterized LOC101739514	-
101744470	933.233	690.4	1070.24	278.939	378.385	392.235	897.956	349.853	1.35958	2.4222e-11	3.5983e-10	LOC101744470	NC_051370.1	4545817	4549287	-	1715	protein_coding	carboxypeptidase Q	-
101744483	570.21	419.53	522.78	216.953	204.261	137.334	504.173	186.183	1.43865	2.43331e-11	3.60959e-10	LOC101744483	NC_051368.1	14848970	14865365	+	2701	protein_coding	proline-%2C glutamic acid- and leucine-rich protein 1	-
101745930	334.689	383.961	386.601	166.035	162.962	122.769	368.417	150.589	1.29202	2.48821e-11	3.6857e-10	LOC101745930	NC_051358.1	15378666	15405450	-	5943	protein_coding	transmembrane protein 198%2C transcript variant X2	-
101735526	483.439	529.885	472.512	240.197	254.489	228.891	495.279	241.192	1.03844	2.60461e-11	3.85257e-10	LOC101735526	NC_051363.1	8785592	8791184	-	3191	protein_coding	WD repeat-containing protein 36	-
101739031	390.47	327.416	361.924	157.18	164.078	158.143	359.937	159.8	1.17174	2.80617e-11	4.14475e-10	LOC101739031	NC_051375.1	8257703	8260302	-	1642	protein_coding	28S ribosomal protein S2%2C mitochondrial	-
692460	355.053	362.073	441.438	858.955	750.073	753.258	386.188	787.429	-1.02793	2.83924e-11	4.18757e-10	Go	NC_051376.1	9276842	9317469	-	1379	protein_coding	G protein alpha subunit Go%2C transcript variant 2	G-alpha
100307004	1836.36	1982.74	2032.63	981.821	687.567	1035.21	1950.57	901.532	1.11311	2.90155e-11	4.27334e-10	CAP	NC_051366.1	8572258	8730453	+	16413	protein_coding	c-Cbl-associated protein%2C transcript variant X6	PDZ
101741490	1066.93	1156.44	1415.71	375.239	596.04	313.164	1213.03	428.148	1.50303	2.99665e-11	4.40079e-10	LOC101741490	NC_051370.1	12785111	12807258	+	1160	protein_coding	tetraspanin-2A	Tetraspannin
692717	49645.5	59561.4	50218.8	25571.6	31438.3	22336.6	53141.9	26448.8	1.00666	3.01154e-11	4.41635e-10	RpS8	NC_051372.1	13202400	13204775	+	678	protein_coding	ribosomal protein S8	-
733097	33061.6	42309.6	35906.4	10634	10046.7	19287.1	37092.5	13322.6	1.47722	3.54512e-11	5.18405e-10	LOC733097	NC_051366.1	7765091	7775573	-	3180	protein_coding	S-adenosylmethionine synthetase%2C transcript variant X5	-
692703	34569.4	43415.9	37445.5	17979.4	21315.7	13736.6	38476.9	17677.2	1.12212	3.56498e-11	5.20569e-10	RpL27	NC_051365.1	13885401	13887677	-	632	protein_coding	ribosomal protein L27%2C transcript variant X1	KOW
101742842	0.88542	5.47213	6.39765	52.0243	50.2281	93.637	4.25173	65.2965	-3.94943	3.70485e-11	5.40225e-10	LOC101742842	NC_051373.1	8235067	8236815	-	1749	protein_coding	adenosine deaminase AGSA	-
101739190	23.0209	10.0322	21.0209	79.6968	112.734	124.849	18.0247	105.76	-2.55186	3.73509e-11	5.43862e-10	LOC101739190	NC_051380.1	17558609	17573135	-	1867	protein_coding	putative fatty acyl-CoA reductase CG5065	NAD_binding_4
101741314	896.93	624.735	761.321	333.177	363.875	272.588	760.995	323.213	1.23618	3.97384e-11	5.75367e-10	LOC101741314	NC_051367.1	6305745	6310805	+	2589	protein_coding	25S rRNA (cytosine-C(5))-methyltransferase nop2	-
101736576	532.137	428.65	463.373	111.797	206.493	89.4754	474.72	135.922	1.80608	4.0138e-11	5.80335e-10	LOC101736576	NC_051372.1	1444867	1449967	-	1072	protein_coding	probable ribosome production factor 1%2C transcript variant X1	-
101736590	769.43	609.231	754.009	219.166	357.178	217.446	710.89	264.597	1.42666	4.12986e-11	5.95441e-10	LOC101736590	NC_051362.1	7678118	7680438	-	932	protein_coding	mRNA turnover protein 4 homolog	-
100270781	560.471	535.357	566.649	233.556	277.929	294.436	554.159	268.64	1.04407	4.33301e-11	6.22984e-10	Dpp	NC_051369.1	7734560	7760000	-	1908	protein_coding	decapentaplegic%2C transcript variant X1	TGFb_propeptide
692722	51623.5	65420.2	55816.8	28374.3	33568	24188.5	57620.2	28710.3	1.00502	4.34286e-11	6.23528e-10	RpS23	NC_051372.1	1795626	1798974	+	610	protein_coding	ribosomal protein S23	Ribosomal_S12
110386648	2706.73	1793.95	1933.01	153.859	24.556	88.435	2144.56	88.95	4.59145	4.36003e-11	6.2512e-10	LOC110386648	NW_023637925.1	10812	14920	-	4109	transcribed_pseudogene	cytochrome c oxidase subunit 1-like	-
101736458	465.731	470.603	474.34	215.846	250.024	227.85	470.225	231.24	1.02413	4.81523e-11	6.88463e-10	LOC101736458	NC_051365.1	8335904	8346266	-	2911	protein_coding	WD repeat-containing protein 75	-
101736166	389.585	366.633	446.008	191.494	183.054	169.587	400.742	181.378	1.14411	6.03462e-11	8.58035e-10	LOC101736166	NC_051367.1	16742689	16743506	+	750	protein_coding	39S ribosomal protein L21%2C mitochondrial	-
101742149	556.044	654.832	585.842	1765.51	1163.06	1203.76	598.906	1377.44	-1.20155	6.07581e-11	8.62698e-10	LOC101742149	NC_051360.1	12244927	12309344	+	7304	protein_coding	NPC intracellular cholesterol transporter 1%2C transcript variant X5	-
692785	506.46	477.899	530.091	230.235	267.883	198.719	504.817	232.279	1.12091	6.19836e-11	8.78885e-10	SNF	NC_051368.1	14828635	14831277	-	982	protein_coding	U1 small nuclear ribonucleoprotein A%2C transcript variant X2	RRM_1
101737448	688.857	650.271	751.267	336.498	380.617	286.113	696.798	334.409	1.0599	6.30261e-11	8.92436e-10	LOC101737448	NC_051374.1	5118095	5134818	-	2952	protein_coding	WD repeat-containing protein 3	-
101746562	1866.47	2628.45	2133.16	840.138	1194.31	881.229	2209.36	971.893	1.18489	6.40658e-11	9.0591e-10	LOC101746562	NC_051377.1	9148185	9151248	+	606	protein_coding	cytochrome c oxidase subunit 6C%2C transcript variant X1	-
101740603	389.585	470.603	326.28	150.538	111.618	169.587	395.489	143.915	1.45721	6.44772e-11	9.10475e-10	LOC101740603	NC_051362.1	11666519	11690470	+	4818	protein_coding	uncharacterized LOC101740603%2C transcript variant X3	PDZ
101736424	1545.94	1710.04	1848.92	780.365	756.77	1005.04	1701.64	847.391	1.00534	6.65578e-11	9.38565e-10	LOC101736424	NC_051358.1	16343733	16355854	-	2450	protein_coding	uncharacterized LOC101736424%2C transcript variant X4	-
119629350	371.876	405.85	435.04	774.83	808.114	1099.72	404.255	894.22	-1.14588	6.79266e-11	9.55247e-10	LOC119629350	NC_051370.1	2664626	2889968	+	14937	protein_coding	uncharacterized LOC119629350%2C transcript variant X1	-
732974	826.097	711.377	1007.17	1585.08	1744.59	1892.51	848.216	1740.73	-1.03731	6.9383e-11	9.74396e-10	LOC732974	NC_051374.1	12821938	12836111	+	2436	protein_coding	hydroxysteroid dehydrogenase%2C transcript variant X1	adh_short
119628602	958.91	695.873	981.583	395.164	429.729	385.993	878.788	403.629	1.12273	7.51376e-11	1.05234e-09	LOC119628602	NC_051358.1	9424784	9432386	-	3973	protein_coding	ATPase family AAA domain-containing protein 3A homolog	AAA
101739878	168.23	160.516	148.06	514.709	350.481	355.821	158.935	407.003	-1.35616	7.56832e-11	1.05854e-09	LOC101739878	NC_051370.1	13868460	13881943	-	4269	protein_coding	protein SPT2 homolog	-
101747067	291.303	220.709	267.787	69.7347	111.618	79.0713	259.933	86.808	1.5834	7.72938e-11	1.07959e-09	LOC101747067	NC_051360.1	1150902	1158242	+	6149	protein_coding	uncharacterized LOC101747067	-
101737284	417.918	433.21	507.242	136.149	221.004	129.011	452.79	162.055	1.48356	7.85867e-11	1.09468e-09	LOC101737284	NC_051366.1	1282557	1285910	-	708	protein_coding	WAP four-disulfide core domain protein 2	-
101736096	10.625	5.47213	37.472	415.088	1273.56	959.259	17.8564	882.636	-5.62792	7.95586e-11	1.10671e-09	LOC101736096	NC_051377.1	30017	53661	-	1829	protein_coding	solute carrier family 2%2C facilitated glucose transporter member 6	Sugar_tr
101742820	674.69	788.899	817.986	408.446	366.107	304.841	760.525	359.798	1.08037	8.45757e-11	1.17333e-09	LOC101742820	NC_051367.1	10821739	11378727	+	7580	protein_coding	RNA-binding protein Musashi homolog Rbp6%2C transcript variant X2	-
101742811	1387.45	1600.6	1758.44	3079.4	2740.22	3759.01	1582.16	3192.88	-1.01313	9.31181e-11	1.28663e-09	LOC101742811	NC_051362.1	3564595	3736184	-	7499	protein_coding	protein bunched%2C class 2/F/G isoform%2C transcript variant X7	-
101743589	5623.3	4130.55	7440.47	16072.2	15168.9	11669.3	5731.44	14303.4	-1.31938	9.35886e-11	1.2914e-09	LOC101743589	NC_051366.1	5715307	5724933	+	1796	protein_coding	alanine--glyoxylate aminotransferase 2-like	Aminotran_3
732983	339.116	312.823	296.12	123.973	152.917	110.284	316.02	129.058	1.29347	9.83912e-11	1.35403e-09	LOC732983	NC_051367.1	6995058	7002478	+	1112	protein_coding	tRNA (guanine-N7-)-methyltransferase	-
novel.149	331.147	362.985	258.648	79.6968	137.29	99.8795	317.593	105.622	1.58894	9.95823e-11	1.36859e-09	-	NC_051367.1	37100	40418	-	3319	-	-	-
101737819	1018.23	1033.32	962.39	449.402	564.787	363.104	1004.65	459.098	1.13057	1.03908e-10	1.42222e-09	LOC101737819	NC_051377.1	10307842	10318176	-	1666	protein_coding	protein LTV1 homolog	-
101741522	492.293	408.586	536.489	187.066	239.979	172.708	479.123	199.918	1.26191	1.04038e-10	1.42222e-09	LOC101741522	NC_051377.1	10242183	10257795	-	2886	protein_coding	ATP-dependent RNA helicase DDX24	DEAD
692968	43897.3	58902.9	46948.7	23963.3	28070.8	19746	49916.3	23926.7	1.0609	1.04652e-10	1.42872e-09	Rack1	NC_051360.1	3354377	3356693	+	1327	protein_coding	receptor for activated protein kinase C RACK 1%2C transcript variant 2	-
101747001	217.813	136.803	180.962	485.929	434.194	413.043	178.526	444.389	-1.31501	1.06436e-10	1.45114e-09	LOC101747001	NC_051361.1	12793483	12820268	+	5287	protein_coding	ral guanine nucleotide dissociation stimulator%2C transcript variant X9	RA
101744555	234.636	177.844	201.983	55.345	77.0164	72.8288	204.821	68.3968	1.58215	1.10631e-10	1.502e-09	LOC101744555	NC_051364.1	10829373	10833184	-	986	protein_coding	3-hydroxyacyl-CoA dehydrogenase type-2	adh_short
101743733	644.586	534.445	645.249	280.046	315.879	304.841	608.093	300.255	1.01813	1.10751e-10	1.502e-09	LOC101743733	NC_051375.1	13179606	13185361	+	1515	protein_coding	mitochondrial import inner membrane translocase subunit TIM44	-
101736569	0	0	0	18.8173	70.3194	94.6775	0	61.2714	-8.52691	1.13805e-10	1.54139e-09	LOC101736569	NC_051375.1	620066	647418	+	4005	protein_coding	xanthine dehydrogenase 1	-
101737697	1.77084	0	0.91395	92.9797	108.269	389.114	0.89493	196.788	-7.77194	1.1588e-10	1.56651e-09	LOC101737697	NC_051364.1	9364534	9389609	+	3425	protein_coding	uncharacterized LOC101737697%2C transcript variant X1	-
101741979	245.261	378.489	293.378	116.225	116.083	101.96	305.709	111.423	1.45653	1.15965e-10	1.56651e-09	LOC101741979	NC_051364.1	6550150	6551361	-	1052	protein_coding	deoxyuridine 5'-triphosphate nucleotidohydrolase	-
101742228	73.4899	64.7535	79.5137	199.242	179.705	222.648	72.5857	200.532	-1.46664	1.16799e-10	1.57571e-09	LOC101742228	NC_051380.1	18682689	18709913	-	5687	protein_coding	MAP kinase-activated protein kinase 2%2C transcript variant X1	Pkinase
119629359	5.31252	0	3.6558	77.483	30.1369	99.8795	2.98944	69.1665	-4.52672	1.19094e-10	1.60457e-09	LOC119629359	NC_051370.1	5494189	5507518	+	2208	protein_coding	lipopolysaccharide-induced tumor necrosis factor-alpha factor homolog%2C transcript variant X2	-
101738834	319.637	141.363	370.15	979.607	916.384	903.077	277.05	933.023	-1.75164	1.28834e-10	1.73126e-09	LOC101738834	NC_051373.1	12644365	12649855	-	2138	protein_coding	cytochrome P450 6B2	p450
119631130	102.709	121.299	95.9648	16.6035	24.556	29.1315	106.657	23.4303	2.18329	1.36585e-10	1.83302e-09	LOC119631130	NW_023638286.1	4558	6507	+	1950	transcribed_pseudogene	cytochrome b-like	-
101738157	447.137	414.97	468.857	1059.3	752.305	973.825	443.654	928.478	-1.06556	1.37534e-10	1.84336e-09	LOC101738157	NC_051376.1	10043267	10054485	-	1672	protein_coding	sorting nexin-2	PX
101741638	191.251	223.445	226.66	433.905	447.588	433.852	213.785	438.448	-1.03652	1.39081e-10	1.86166e-09	LOC101741638	NC_051362.1	10766503	10837269	-	5286	protein_coding	semaphorin-1A%2C transcript variant X2	Sema
692850	1104.12	1062.51	1084.86	439.44	563.671	300.679	1083.83	434.597	1.31922	1.40608e-10	1.87964e-09	LOC692850	NC_051374.1	3445212	3449400	-	2052	protein_coding	uridine 5'-monophosphate synthase	Pribosyltran
101739790	93.8545	101.234	85.9113	202.563	275.697	318.366	93.6668	265.542	-1.50394	1.42452e-10	1.90183e-09	LOC101739790	NC_051361.1	3648849	3683428	+	2619	protein_coding	tribbles homolog 2	Pkinase
101745967	189.48	207.029	233.971	410.66	454.285	462.983	210.16	442.643	-1.07512	1.56602e-10	2.07994e-09	Mvb12	NC_051372.1	1693769	1716706	+	6602	protein_coding	multivesicular body subunit 12B-like%2C transcript variant X1	-
100846980	237.293	270.87	242.197	114.011	93.7591	91.5562	250.12	99.7754	1.32646	1.67482e-10	2.21871e-09	LOC100846980	NC_051363.1	13724265	13727043	-	1140	protein_coding	Bphl-like protein%2C transcript variant X1	Abhydrolase_1
101746156	1288.29	1800.33	1355.39	593.299	795.837	573.267	1481.34	654.134	1.17949	1.77435e-10	2.3415e-09	LOC101746156	NC_051380.1	14718498	14720653	+	878	protein_coding	uncharacterized LOC101746156	-
101745796	70.8336	92.1142	74.9439	212.525	215.423	200.799	79.2972	209.582	-1.40239	1.81361e-10	2.39024e-09	LOC101745796	NC_051368.1	3411658	3430346	+	4492	protein_coding	uncharacterized LOC101745796	-
novel.249	139.011	157.78	95.0508	27.6725	32.3692	34.3336	130.614	31.4584	2.05291	1.9069e-10	2.49719e-09	-	NC_051373.1	2218037	2220244	+	2208	-	-	-
101740099	1854.07	2430.54	2027.14	876.665	876.201	1206.88	2103.92	986.581	1.09217	1.94337e-10	2.54171e-09	LOC101740099	NC_051377.1	8672224	8710983	+	3990	protein_coding	balbiani ring protein 3%2C transcript variant X2	-
101741956	3709.91	2964.07	3633.87	1237.51	1920.95	1120.52	3435.95	1426.33	1.26862	2.00139e-10	2.61427e-09	LOC101741956	NC_051379.1	10898725	10906960	-	3323	protein_coding	nucleolar protein dao-5%2C transcript variant X1	-
100302628	7175.44	11099.3	9450.25	2838.09	3822.92	4695.38	9241.66	3785.46	1.2876	2.02135e-10	2.63698e-09	LOC100302628	NC_051358.1	8460501	8464001	-	218	protein_coding	cold-related protein	-
692993	16.823	17.3284	15.5372	76.3761	74.7841	95.7179	16.5628	82.2927	-2.3136	2.02545e-10	2.63898e-09	LOC692993	NC_051369.1	17452815	17464136	-	3012	protein_coding	guanine nucleotide binding protein%2C transcript variant X5	Ldl_recept_a
101744746	13.2813	10.9443	10.0535	74.1623	75.9003	59.3035	11.4263	69.7887	-2.60855	2.16761e-10	2.81707e-09	LOC101744746	NC_051378.1	14707938	14726881	-	2042	protein_coding	cytochrome P450 6k1%2C transcript variant X2	p450
692642	1025.32	1116.31	1096.74	522.457	627.293	429.69	1079.46	526.48	1.03647	2.22293e-10	2.88532e-09	Wds	NC_051372.1	4580069	4585896	-	1414	protein_coding	will die slowly	WD40
101745490	732.242	531.709	705.57	1305.04	1233.38	1515.88	656.507	1351.43	-1.04166	2.30614e-10	2.98955e-09	LOC101745490	NC_051362.1	10050956	10065051	-	3966	protein_coding	ATP-dependent 6-phosphofructokinase%2C transcript variant X1	PFK
693058	39790.8	48890.7	41493.3	21532.5	25498	17155.3	43391.6	21395.3	1.02014	2.34665e-10	3.03823e-09	RpS16	NC_051371.1	9191576	9195679	+	531	protein_coding	ribosomal protein S16	-
101745419	682.659	580.958	661.7	329.856	347.132	277.79	641.772	318.259	1.01265	2.41533e-10	3.11538e-09	LOC101745419	NC_051368.1	5939603	5942843	-	2306	protein_coding	nucleolar protein 11	-
692484	507.346	513.468	467.943	254.587	191.983	250.739	496.252	232.436	1.09365	2.49272e-10	3.21117e-09	Rpa1	NC_051365.1	8250165	8259452	+	2265	protein_coding	replication protein A1	tRNA_anti
101745075	511.773	660.304	584.014	307.718	252.257	273.628	585.364	277.868	1.07481	2.55828e-10	3.2915e-09	LOC101745075	NC_051367.1	9425228	9438989	+	1654	protein_coding	methylosome protein 50%2C transcript variant X2	-
101741007	1762.87	2253.61	1671.62	953.041	1017.96	765.743	1896.03	912.247	1.05577	2.70115e-10	3.46664e-09	LOC101741007	NC_051379.1	10071203	10074447	-	567	protein_coding	NADH dehydrogenase [ubiquinone] 1 beta subcomplex subunit 7	NDUF_B7
110385032	3.54168	0.912022	0.91395	38.7415	40.1825	74.9096	1.78922	51.2779	-4.8317	2.831e-10	3.62425e-09	LOC110385032	NC_051366.1	5754905	5758076	+	2968	lncRNA	uncharacterized LOC110385032	-
101737515	455.991	378.489	315.313	805.824	780.21	792.794	383.264	792.942	-1.04855	2.89899e-10	3.70206e-09	LOC101737515	NC_051365.1	11244476	11251899	-	5247	protein_coding	putative uncharacterized protein DDB_G0282133	-
101736776	163.803	205.205	143.49	575.588	351.597	455.7	170.833	460.962	-1.43216	2.96585e-10	3.78275e-09	LOC101736776	NC_051368.1	11405216	11440484	-	3607	protein_coding	wiskott-Aldrich syndrome protein family member 2	-
101740588	297.501	307.351	283.325	139.469	136.174	123.809	296.059	133.151	1.1535	3.04171e-10	3.86511e-09	LOC101740588	NC_051362.1	1828025	1835383	+	1384	protein_coding	28S ribosomal protein S29%2C mitochondrial%2C transcript variant X2	-
119628501	347.97	302.791	365.58	107.369	154.033	150.86	338.78	137.421	1.30121	3.08459e-10	3.90993e-09	LOC119628501	NC_051362.1	14164156	14166752	+	1224	protein_coding	probable dimethyladenosine transferase	-
101741812	460.418	458.747	468.857	231.342	179.705	241.375	462.674	217.474	1.08829	3.28957e-10	4.15951e-09	LOC101741812	NC_051377.1	8802767	8809110	+	2002	protein_coding	flap endonuclease 1	XPG_I
100101195	338.23	326.504	313.485	149.432	162.962	141.496	326.073	151.297	1.10854	3.79307e-10	4.78439e-09	mRpS18C	NC_051383.1	853667	854458	+	529	protein_coding	mitochondrial 28S ribosomal protein S18c	-
101737499	379.845	365.721	325.366	143.897	177.473	165.425	356.977	162.265	1.13755	3.99455e-10	5.01392e-09	LOC101737499	NC_051375.1	12988450	12989447	-	998	protein_coding	ribosome-recycling factor%2C mitochondrial	-
101746411	646.357	939.382	860.027	406.233	348.248	379.75	815.255	378.077	1.10836	4.11993e-10	5.16499e-09	LOC101746411	NC_051373.1	11226991	11227921	+	931	protein_coding	uncharacterized oxidoreductase MT0954	adh_short
101736146	243.49	237.126	230.315	96.3004	89.2944	52.0206	236.977	79.2051	1.58398	4.33768e-10	5.42138e-09	LOC101736146	NC_051372.1	5584803	5605731	-	6038	protein_coding	choline transporter-like 2%2C transcript variant X2	-
101736163	108.021	98.4983	136.179	315.467	276.813	259.062	114.233	283.781	-1.31271	4.34027e-10	5.42138e-09	LOC101736163	NC_051385.1	2928076	2956974	+	4297	protein_coding	histone-lysine N-methyltransferase%2C H3 lysine-79 specific%2C transcript variant X1	-
101744809	379.845	375.753	405.794	166.035	195.332	196.638	387.131	186.001	1.05708	5.12153e-10	6.35861e-09	LOC101744809	NC_051367.1	3866979	3871954	+	1324	protein_coding	28S ribosomal protein S22%2C mitochondrial%2C transcript variant X2	-
101735495	3288.45	2381.29	3867.84	5991.65	7143.55	7638.7	3179.19	6924.64	-1.12309	5.22025e-10	6.47336e-09	LOC101735495	NC_051365.1	13867170	13868960	-	1791	protein_coding	B-cell receptor-associated protein 31	-
101741374	120.417	120.387	120.641	314.36	236.63	347.497	120.482	299.496	-1.31439	5.29971e-10	6.56397e-09	LOC101741374	NC_051366.1	3727428	3786746	-	6262	protein_coding	phosphatidylinositol 4-kinase beta%2C transcript variant X1	PI3_PI4_kinase
101736880	646.357	865.509	696.43	353.101	155.149	204.961	736.098	237.737	1.63072	5.375e-10	6.63326e-09	LOC101736880	NC_051365.1	3676801	3709471	-	2910	protein_coding	probable cytochrome P450 49a1-like%2C transcript variant X3	p450
101738107	180.626	179.668	174.565	430.584	324.808	428.65	178.286	394.681	-1.14683	5.72272e-10	7.04545e-09	LOC101738107	NC_051367.1	15813095	15861812	+	4928	protein_coding	leucine-rich repeat flightless-interacting protein 2%2C transcript variant X4	-
119630255	21.2501	13.6803	15.5372	57.5588	142.871	110.284	16.8225	103.571	-2.62083	5.75283e-10	7.0656e-09	LOC119630255	NC_051379.1	9677120	9678594	+	1068	lncRNA	uncharacterized LOC119630255	-
101737574	521.512	483.372	502.673	265.656	217.655	269.467	502.519	250.926	1.00138	5.93454e-10	7.27141e-09	LOC101737574	NC_051368.1	4631527	4637224	+	1461	protein_coding	dihydroorotate dehydrogenase (quinone)%2C mitochondrial%2C transcript variant X2	DHO_dh
119629612	23.0209	20.9765	20.1069	114.011	84.8297	81.1521	21.3681	93.3309	-2.12582	6.12843e-10	7.47334e-09	LOC119629612	NC_051372.1	12820118	12824243	+	1970	protein_coding	glycine-rich cell wall structural protein-like	-
692555	2731.52	2106.77	3596.39	5202.43	7650.3	7647.03	2811.56	6833.25	-1.28122	6.69269e-10	8.14211e-09	Attacin1	NC_051363.1	16162115	16163116	-	834	protein_coding	attacin 1	-
101739155	253.23	278.167	281.497	119.545	112.734	126.93	270.964	119.737	1.17747	6.80922e-10	8.27409e-09	LOC101739155	NC_051372.1	16022580	16025930	-	1510	protein_coding	uncharacterized LOC101739155%2C transcript variant X1	-
101746761	187.709	253.542	185.532	503.64	449.821	433.852	208.928	462.437	-1.14631	7.27398e-10	8.81799e-09	LOC101746761	NC_051384.1	648387	650375	+	1495	protein_coding	uncharacterized LOC101746761	BESS
101740685	214.272	300.967	225.746	88.5521	103.805	79.0713	246.995	90.476	1.44987	7.33074e-10	8.87633e-09	LOC101740685	NC_051373.1	4968865	4979896	-	1970	protein_coding	vanin-like protein 1	CN_hydrolase
101739478	15.9376	28.2727	23.7627	128.4	102.689	81.1521	22.6576	104.08	-2.20035	7.52937e-10	9.09541e-09	LOC101739478	NC_051362.1	5523673	5549291	-	4158	protein_coding	uncharacterized phosphotransferase YvkC	-
100862837	566.669	589.166	427.729	190.387	244.443	253.86	527.855	229.564	1.20086	8.12685e-10	9.79414e-09	LOC100862837	NC_051370.1	6972191	6977883	+	5683	protein_coding	laminin beta-2 chain	-
101744360	5.31252	2.73607	2.74185	35.4208	70.3194	45.7781	3.59681	50.5061	-3.80659	8.34165e-10	1.00412e-08	LOC101744360	NC_051371.1	9365189	9368202	-	369	lncRNA	uncharacterized LOC101744360	-
[truncated: 884 more rows]

## Sheet: Table S6
Table S6. List of the unigenes and DEGs comparison of GO enrichment in Hg_MG vs CK_MG group.
[truncated: 27 more rows]

## Sheet: Table S7
Table S7. List of the unigenes and DEGs comparison of GO enrichment in Hg_FB vs CK_FB group.
[truncated: 23 more rows]

[truncated: 3 more sheets: Table S8, Table S9 , Table S10]
